# Supplementary material for: Engineered reproductively isolated species drive reversible population replacement
Source: Nat Commun. 2021 Jun 2;12:3281. doi: 10.1038/s41467-021-23531-z (PMC8173020; doi:10.1038/s41467-021-23531-z)
Supplement: Supplementary file 5 — Source Data [file 41467_2021_23531_MOESM5_ESM.xlsx]

## Sheet: Figure 1c,d
Fig 1c,d. Lethality and Rescue by targeting single genes
					Synthetic Lethality
					dCas9-A/dCas9-A X sgRNA/sgRNA
				Homozygous sgRNA Target
			Wildtype	Hid (line 463)	Eve (line 464)	Hh (line 416)	Wg (line 417)	Upd2 (line 415)
		Wildtype	85/100, 87/100, 84/100	79/100, 82/100, 80/100	78/100, 81/100, 83/100	83/100, 81/100, 81/100	80/100, 77/100, 79/100	82/100, 80/100, 81/100
	dCas9-VPR	986C Male	82/100, 84/100, 81/100	0/100; 0/100; 0/100	0/100; 0/100; 0/100	0/100; 0/100; 0/100	0/100; 0/100; 0/100	10/100; 15/100; 12/100
		986D Male	81/100, 78/100, 80/100	77/100, 79/100, 72/100	80/100, 76/100, 79/100	80/100, 75/100, 85/100	79/100, 82/100, 76/100	80/100, 77/100, 81/100
		986E Male	79/100, 81/100, 81/100	80/100, 80/100, 76/100	77/100, 79/100, 82/100	77/100, 81/100, 80/100	83/100, 72/100, 81/100	79/100, 78/100, 82/100
		986C Female	79/100, 81/100, 80/100	0/100; 0/100; 0/100	0/100; 0/100; 0/100	0/100; 0/100; 0/100	0/100; 0/100; 0/100	11/100; 17/100; 20/100
		986D Female	76/100, 72/100, 79/100	78/100, 80/100, 76/100	75/100, 79/100, 82/100	76/100, 78/100, 78/100	80/100, 73/100, 79/100	81/100, 72/100, 78/100
		986E Female	77/100, 81/100, 79/100	76/100, 76/100, 79/100	80/100, 74/100, 76/100	69/100, 83/100, 79/100	75/100, 79/100, 80/100	81/100, 73/100, 78/100
					Rescue of Synthetic Lethality
					dCas9-A/dCas9-A X Ubi-spCas9/sgRNA
				Heterozygous sgRNA Target with spCas9
			Wildtype	Hid (line 463)	Eve (line 464)	Hh (line 416)	Wg (line 417)
		Wildtype	85/100, 87/100, 84/100	79/100, 82/100, 80/100	78/100, 81/100, 79/100	83/100, 81/100 77/100	80/100, 77/100, 79/100
	dCas9-VPR	986C Male	82/100, 81/100, 84/100	29/100, 20/100, 27/100	18/100, 22/100, 19/100	41/100, 35/100, 33/100	30/100, 28/100, 26/100
		986C Female	79/100, 81/100, 80/100	0/100, 0/100, 0/100	0/100, 0/100, 0/100	0/100, 0/100, 0/100	0/100, 0/100, 0/100
Lethality and Rescue by targeting multiple genes
						Lethality
						dCas9-A/dCas9-A X sgRNA/sgRNA
				Homozygous sgRNA Target
			Wildtype	hid + eve (1045A)		hh + wg (1045D)		hid + eve + hh (1045B)	hid + eve + wg (1045C)	hid + eve + hh tRNA (1045E)
		Wildtype	85/100, 87/100, 84/100	82/100, 87/100, 82/100		81/100, 86/100, 83/100		80/100, 85/100, 83/100	82/100, 82/100, 84/100	85/100, 83/100, 79/100
	dCas9-VPR	986C Male	81/100, 80/100, 83/100	0/100; 0/100; 0/100		0/100; 0/100; 0/100		0/100; 0/100; 0/100	0/100; 0/100; 0/100	75/100, 87/100, 72/100
		986C Female	79/100, 80/100, 78/100	0/100; 0/100; 0/100		0/100; 0/100; 0/100		0/100; 0/100; 0/100	0/100; 0/100; 0/100	71/100, 75/100, 81/100
						Rescue of Lethality
						dCas9-A/dCas9-A X Ubi-spCas9/sgRNA
				Heterozygous sgRNA Target with spCas9
			Wildtype	hid + eve (1045A1)	hid + eve (1045A2)	hh + wg (1045D1)	hh + wg (1045D2)	hid + eve + hh (1045B1)	hid + eve + wg (1045C1)	hid + eve + hh tRNA (1045E)
		Wildtype	85/100, 87/100, 84/100	79/100, 78/100, 79/100		80/100,77/100, 79/100		81/100, 75/100, 80/100	74/100, 77/100, 79/100	80/100, 78/100, 78/100
	dCas9-VPR	986C Male	81/100, 80/100, 83/100	32/166, 32/82, 7/92	78/198, 26/108, 22/141	33/131, 52/108, 51/153	12/174, 19/121, 33/94	0/170, 5/304, 0/154	40/80, 64/116, 0/158	N/A
		986C Female	79/100, 80/100, 78/100	0/89, 0/115, 0/137	0/101, 0/107, 0/142	0/150, 0/99, 0/115	0/120, 0/162, 0/138	0/116, 0/160, 0/107	0/135, 0/201, 0/150	N/A

## Sheet: Figure 2c,d
Figure 2c,d. Laying/survival experiments for SPECIES
	Parental Genotype		Embryo survival										Adult survival									Key
	♀	♂	Replicate One	Replicate Two	Replicate Three	Replicate Four	Predicted	Observed	Total Larvae Observed	Total Surviving Larvae	n	p-value	Replicate One	Replicate Two	Replicate Three	Replicate Four	Predicted	Observed	n	p-value		Shorthand ID	Stock Description
	A1	A1	162/168	143/182	207/226	140/170	1	0.872365	512	N/A	746	0.665066	103/162	58/143	107/207	67/140	1	0.509219	579	0.551193		WT	Wildtype (OreR)
	A1	OreR	0/105	0/113	0/153	0/294	0	0	0	0	665	4.63569e-06	0/0	0/0	0/0	0/0	0	0	0	0.000927937		A1	Rescue line 986C/9732 1045A
	OreR	A1	0/316	0/229	0/11	0/169	0	0	0	0	725	4.63569e-06	0/0	0/0	0/0	0/0	0	0	0	0.000927937		A2	Rescue line 986C/8622 1045A
	A2	A2	111/133	93/112	201/253	140/170	1	0.820735	405	N/A	668	0.0322499	62/111	77/93	127/201	131/140	1	0.738518	536	0.424761		B1	Rescue line 986C/9732 1045B
	A2	OreR	0/301	1/228	2019-06-17	0/233	0	0.119109	7*	0	779	0.0027	0/0	0/1	0/6	0/0	0	0	0	0.000927937		C1	Rescue line 986C/9732 1045C
	OreR	A2	0/402	0/228	0/83	0/298	0	0	0	0	1011	4.63569e-06	0/0	0/0	0/0	0/0	0	0	0	0.000927937		D1	Rescue line 986C/8622 1045D
	B1	B1	161/183	246/268	61/75	143/177	1	0.854734	468	N/A	703	0.321646	125/161	171/246	48/61	133/143	1	0.797119	601	0.0752495		D2	Rescue line 986C/86Fa 1045D
	B1	OreR	1/272	0/73	0/70	0/161	0	0.000919118	1*	0	576	4.67987e-06	0/1	0/0	0/0	0/0	0	0	0	0.000927937		*	Did not survive past L1/L2
	OreR	B1	0/638	0/126	0/169	0/139	0	0	0	0	1072	4.63569e-06	0/0	0/0	0/0	0/0	0	0	0	0.000927937		p-value calculated using unpaired two-tailed t-test
	B2	B2	135/151	130/165	269/340	236/308	1	0.809832	534	N/A	964	0.105425	52/135	73/130	155/269	133/236	1	0.521623	667	0.465379
	B2	OreR	0/145	0/159	0/129	0/260	0	0	0	0	693	4.63569e-06	0/0	0/0	0/0	0/0	0	0	0	0.000927937
	OreR	B2	0/316	0/259	0/397	0/286	0	0	0	0	1258	4.63569e-06	0/0	0/0	0/0	0/0	0	0	0	0.000927937
	C1	C1	121/158	118/140	154/192	244/279	1	0.821329	393	N/A	769	0.0324651	107/121	91/140	86/154	184/244	1	0.711709	599	0.374588
	C1	OreR	0/120	0/131	0/177	0/214	0	0	0	0	642	4.63569e-06	0/0	0/0	0/0	0/0	0	0	0	0.000927937
	OreR	C1	0/171	0/223	0/51	0/211	0	0	0	0	656	4.63569e-06	0/0	0/0	0/0	0/0	0	0	0	0.000927937
	C2	C2	136/152	88/104	138/158	132/243	1	0.78938	362	N/A	657	0.21449	74/136	61/88	85/138	82/132	1	0.618613	444	0.660214
	C2	OreR	0/96	0/284	0/183	0/257	0	0	0	0	820	4.63569e-06	0/0	0/0	0/0	0/0	0	0	0	0.000927937
	OreR	C2	0/309	0/152	0/216	0/231	0	0	0	0	908	4.63569e-06	0/0	0/0	0/0	0/0	0	0	0	0.000927937
	D1	D1	258/279	76/109	42/45	178/195	1	0.867033	376	N/A	628	0.473307	158/258	44/76	29/42	123/178	1	0.643209	499	0.559995
	D1	OreR	0/368	17/114	13/294	0/224	0	0.0483351	30*	0	1000	8.07311e-05	0/0	0/17	0/13	0/0	0	0	0	0.000927937
	OreR	D1	0/144	0/178	0/127	0/256	0	0	0	0	705	4.63569e-06	0/0	0/0	0/0	0/0	0	0	0	0.000927937
	D2	D2	169/199	196/284	148/178	157/234	1	0.760447	513	N/A	895	0.0919327	67/169	90/196	79/148	76/234	1	0.428551	589	0.203143
	D2	OreR	0/291	10/61	66/262	0/153	0	0.103961	76*	0	767	0.000646313	0/0	0/10	0/66	0/0	0	0	0	0.000927937
	OreR	D2	11/119	0/228	0/195	0/284	0	0.0231092	11*	0	826	2.74254e-05	0/11	0/0	0/0	0/0	0	0	0	0.000927937
	OreR	OreR	422/486	77/80	68/74	N/A	1	0.916577	567	N/A	640	N/A	295/422	44/77	32/68	N/A	1	0.580356	567	N/A
	Normalized Data
	Parental Genotype		Embryo survival										Adult survival
	♀	♂	Replicate One	Replicate Two	Replicate Three	Replicate Four	Predicted	Observed	Total Larvae Observed	Total Surviving Larvae	n	p-value	Replicate One	Replicate Two	Replicate Three	Replicate Four	Predicted	Observed	n	p-value
	A1	A1	162/168	143/182	207/226	140/170	1	0.951763	512	N/A	746	0.665066	103/162	58/143	107/207	67/140	1	0.877425	579	0.551193
	A1	OreR	0/105	0/113	0/153	0/294	0	0	0	0	665	4.63569e-06	0/0	0/0	0/0	0/0	0	0	0	0.000927937
	OreR	A1	0/316	0/229	0/11	0/169	0	0	0	0	725	4.63569e-06	0/0	0/0	0/0	0/0	0	0	0	0.000927937
	A2	A2	111/133	93/112	201/253	140/170	1	0.895434	405	N/A	668	0.0322499	62/111	77/93	127/201	131/140	1	1.27252	536	0.424761
	A2	OreR	0/301	1/228	2019-06-17	0/233	0	0.12995	7*	0	779	0.0027	0/0	0/1	0/6	0/0	0	0	0	0.000927937
	OreR	A2	0/402	0/228	0/83	0/298	0	0	0	0	1011	4.63569e-06	0/0	0/0	0/0	0/0	0	0	0	0.000927937
	B1	B1	161/183	246/268	61/75	143/177	1	0.932528	468	N/A	703	0.321646	125/161	171/246	48/61	133/143	1	1.3735	601	0.0752495
	B1	OreR	1/272	0/73	0/70	0/161	0	0.00100277	1*	0	576	4.67987e-06	0/1	0/0	0/0	0/0	0	0	0	0.000927937
	OreR	B1	0/638	0/126	0/169	0/139	0	0	0	0	1072	4.63569e-06	0/0	0/0	0/0	0/0	0	0	0	0.000927937
	B2	B2	135/151	130/165	269/340	236/308	1	0.88354	534	N/A	964	0.105425	52/135	73/130	155/269	133/236	1	0.898797	667	0.465379
	B2	OreR	0/145	0/159	0/129	0/260	0	0	0	0	693	4.63569e-06	0/0	0/0	0/0	0/0	0	0	0	0.000927937
	OreR	B2	0/316	0/259	0/397	0/286	0	0	0	0	1258	4.63569e-06	0/0	0/0	0/0	0/0	0	0	0	0.000927937
	C1	C1	121/158	118/140	154/192	244/279	1	0.896082	393	N/A	769	0.0324651	107/121	91/140	86/154	184/244	1	1.22633	599	0.374588
	C1	OreR	0/120	0/131	0/177	0/214	0	0	0	0	642	4.63569e-06	0/0	0/0	0/0	0/0	0	0	0	0.000927937
	OreR	C1	0/171	0/223	0/51	0/211	0	0	0	0	656	4.63569e-06	0/0	0/0	0/0	0/0	0	0	0	0.000927937
	C2	C2	136/152	88/104	138/158	132/243	1	0.861225	362	N/A	657	0.21449	74/136	61/88	85/138	82/132	1	1.06592	444	0.660214
	C2	OreR	0/96	0/284	0/183	0/257	0	0	0	0	820	4.63569e-06	0/0	0/0	0/0	0/0	0	0	0	0.000927937
	OreR	C2	0/309	0/152	0/216	0/231	0	0	0	0	908	4.63569e-06	0/0	0/0	0/0	0/0	0	0	0	0.000927937
	D1	D1	258/279	76/109	42/45	178/195	1	0.945947	376	N/A	628	0.473307	158/258	44/76	29/42	123/178	1	1.1083	499	0.559995
	D1	OreR	0/368	17/114	13/294	0/224	0	0.0527344	30*	0	1000	8.07311e-05	0/0	0/17	0/13	0/0	0	0	0	0.000927937
	OreR	D1	0/144	0/178	0/127	0/256	0	0	0	0	705	4.63569e-06	0/0	0/0	0/0	0/0	0	0	0	0.000927937
	D2	D2	169/199	196/284	148/178	157/234	1	0.829659	513	N/A	895	0.0919327	67/169	90/196	79/148	76/234	1	0.738427	589	0.203143
	D2	OreR	0/291	10/61	66/262	0/153	0	0.113423	76*	0	767	0.000646313	0/0	0/10	0/66	0/0	0	0	0	0.000927937
	OreR	D2	11/119	0/228	0/195	0/284	0	0.0252125	11*	0	826	2.74254e-05	0/11	0/0	0/0	0/0	0	0	0	0.000927937
	OreR	OreR	422/486	77/80	68/74	N/A	1	0.916577	567	N/A	640	N/A	295/422	44/77	32/68	N/A	1	0.580356	567	N/A
								1										1

## Sheet: Figure 3d
Figure 3d. TPM expression analysis for genes of interest.
		Other - Controls			gRNA Controls				Synthetic Lethality								Speciated Stocks
		Wildtype	Cas9	dCas9	dgRNA-A	dgRNA-B	dgRNA-C	dgRNA-D
	ID	21837.WT_IS_3_STAR	21835.874W_IS_1_STAR	21836.986C_IS_2_STAR	21880.dgRNAC_IS_6_STAR	21838.dgRNAA_IS_4_STAR	21839.dgRNAB_IS_5_STAR	21840.dgRNAD_IS_7_STAR	21841.WTxA1_IS_8_STAR	21842.WTxA2_IS_9_STAR	21843.WTxB1_IS_10_STAR	21932.WTxB2_IS_20_STAR	21844.WTxC1_IS_11_STAR	21933.WTxC2_IS_21_STAR	21845.WTxD1_IS_12_STAR	21846.WTXD2_IS_13_STAR	21847.A1_IS_14_STAR	21848.A2_IS_15_STAR	21849.B1_IS_16_STAR	21934.B2_IS_22_STAR	21850.C1_IS_17_STAR	21935.C2_IS_23_STAR	21851.D1_IS_18_STAR	21852.D2_IS_19_STAR
	GFP	0.0612288	241.942	70.5295	5.34953	0.244987	0.22056	0	60.746	51.1254	60.7699	56.3168	25.7244	47.6241	74.6266	66.2043	89.6652	150.986	116.048	134.646	136.038	70.5406	154.232	40.4169
	SpCas9	0.0214995	275.671	0.136825	0	0.129035	0	0	0	0	0	0	0	0	0	0.044662	0	0	0.0617712	0	0	0	0	0
	dCas9-VPR	0	0	84.6458	0.0146052	0	0	0	28.5727	47.7705	51.7773	41.2352	19.8668	65.176	32.2183	30.5105	5.71405	7.41828	22.2407	63.4642	16.3065	107.857	25.2897	36.0069
	dsRed	0.258941	60.0659	1.09862	0	0.77705	0	0.74591	0	0.116872	0.133299	0	0	0	0.156238	1.88269	1.02348	0.264622	0.495983	0.120386	0	0	0	0.326819
	eCFP	0.428602	129.857	123.394	4.53547	0.122493	0.661679	0	111.398	95.0103	115.236	100.381	49.8991	84.2953	141.126	124.713	165.778	269.123	220.309	243.728	250.032	131.105	289.903	77.2018
	eve_gRNA	0	0	0	0	1.09775	0.27875	0.517229	0	0.143939	0	0.963157	0	0.305915	0.192423	1.13987	5.56111	1.9171	0	0.287812	1.46829	0	1.19669	0.201254
	hh_gRNA_1	0	0	0	0	0.156179	0.272943	1.26235	0	0.14094	0.945589	0.943091	0	0.299542	2.40505	1.11612	0.907542	0	0.879595	0.281816	0.479233	0	1.17176	0.197062
	hh_gRNA_2	0	0	0	0	0.156179	0.272943	0.506453	0	0.14094	0	0.13703	0	0.299542	0.188414	2.07008	0.907542	0	0.879595	0.281816	0.479233	0	2.17327	1.35625
	hid_gRNA	0	0	0	0	0.159502	0.27875	0.517229	0	0.143939	0	0.139946	0	0.305915	0.192423	1.13987	3.70741	0	0	0.287812	0.489429	0	1.19669	0.201254
	wg_gRNA_1	0	0	0	0	0.156179	0.272943	0.506453	0	0.14094	0	0.13703	0	3.02265	2.40505	5.88589	0.907542	0	0	0.281816	0.479233	0.88029	3.17477	1.35625
	wg_gRNA_2	0	0	0	0	0.156179	0.272943	1.26235	0	0.14094	0	0.13703	0	0.299542	0.188414	1.11612	0.907542	0	0	0.281816	1.4377	0	1.17176	0.197062
	white	1.10851	0.146157	0.260029	0.0708562	1.06619	1.94856	1.83346	0.978558	0.740862	1.3059	0.467733	0.496371	0.832207	1.87792	1.20674	2.00116	1.1873	1.71496	0.376614	2.44715	0.674265	3.16143	2.15245
	FBgn0000606 (eve)	13.5452	40.8808	23.7458	21.6476	18.0029	16.0102	12.6707	222.952	184.257	251.895	129.777	86.5623	138.022	18.2376	19.573	4.58548	6.21627	9.1588	14.7231	7.36233	27.4681	9.50505	14.7611
	FBgn0004644 (hh)	23.1026	12.4982	13.7715	0.353299	11.6849	14.4062	20.5452	25.01	17.8657	45.0819	33.826	10.8468	30.0392	42.1553	29.6764	12.9032	23.0772	17.4583	20.7552	18.4025	15.9032	21.0544	8.82742
	FBgn0284084 (wg)	50.3523	28.1302	32.1665	2.09401	25.2893	27.256	44.4746	49.6173	35.2005	57.4079	50.7131	33.6676	79.2883	79.0606	64.5354	23.5793	41.9805	33.5277	41.483	34.1068	34.857	40.8096	12.9619
	FBgn0003997 (hid)	49.4609	19.1823	24.7416	5.39735	33.0348	36.8156	36.1207	45.7508	39.161	44.2361	37.5354	18.3941	44.4806	23.1968	22.4048	29.2076	53.6631	32.8003	33.7481	40.7966	24.755	43.9566	14.0141

## Sheet: Figure 4
Figure 4. Gene Drive Experimental Raw Data
	1045A "1" Drive set at 70%											1045A "1" Drive set at 50%											Speciated Drives set at 80% - First Replicate											Speciated Drives set at 80% - Second Replicate											Speciated Drives set at 80% - Third Replicate
	Generation											Generation											Generation																						Generation
	1							Total GFP+	Total GFP-	% GFP+		1							Total GFP+	Total GFP-	% GFP+		1							Total GFP+	Total GFP-	% GFP+		Generation											1
				GFP+		GFP-									GFP+		GFP-									GFP+		GFP-						1							Total GFP+	Total GFP-	% GFP+					GFP+
			1	w+	w-	w+	w-							1	w+	w-	w+	w-							1	w+	w-	w+	w-								GFP+		GFP-								1	w+	w-
		Replicate 1		41		11		41	11	0.788462			Replicate 1		14		46		14	46	0.233333			A1		90		5		90	5	0.947368				1	w+	w-	w+	w-						A1		87
																																			A1		69		7		69	7	0.907895
			2											2											2																						2
		Replicate 2		50		17		50	17	0.746269			Replicate 2		4		94		4	94	0.0408163			A2		135		57		135	57	0.703125				2										A2		52
																																			A2		122		30		122	30	0.802632
			3											3											3																						3
		Replicate 3		46		42		46	42	0.522727			Replicate 3		3		104		3	104	0.0280374			B1		69		46		69	46	0.6				3										B1		62
																																			B1		52		80		52	80	0.393939
			4																						4																						4
		Replicate 4		64		53		64	53	0.547009		Generation												B2		92		119		92	119	0.436019				4										B2		52
												2							Total GFP+	Total GFP-	% GFP+														B2		82		104		82	104	0.44086
															GFP+		GFP-
			5											1	w+	w-	w+	w-							5																						5
		Replicate 5		88		35		88	35	0.715447			Replicate 1		6		48		6	48	0.111111			C1		64		59		64	59	0.520325				5										C1
																																			C1		68		54		68	54	0.557377
			6											2
		Replicate 6		52		74		52	74	0.412698			Replicate 2		0		105		0	105	0				6																						6
																								C2		52		103		52	103	0.335484				6										C2		95
																																			C2		69		89		69	89	0.436709
														3
	Generation												Replicate 3		2		92		2	92	0.0212766				7																						7
	2							Total GFP+	Total GFP-	% GFP+														D1		114		31		114	31	0.786207				7										D1		163
				GFP+		GFP-																													D1		51		9		51	9	0.85
			1	w+	w-	w+	w-
		Replicate 1		71		9		71	9	0.8875		Generation													8																						8
												3							Total GFP+	Total GFP-	% GFP+			D2		17		57		17	57	0.22973				8										D2		38
															GFP+		GFP-																		D2		42		28		42	28	0.6
			2											1	w+	w-	w+	w-
		Replicate 2		77		0		77	0	1			Replicate 1		0		99		0	99	0
																							Generation																						Generation
																							2							Total GFP+	Total GFP-	% GFP+		Generation											2
			3											2												GFP+		GFP-						2							Total GFP+	Total GFP-	% GFP+					GFP+
		Replicate 3		111		68		111	68	0.620112			Replicate 2		0		139		0	139	0				1	w+	w-	w+	w-								GFP+		GFP-								1	w+	w-
																								A1		68		0		68	0	1				1	w+	w-	w+	w-						A1		45
																																			A1		65		0		65	0	1
			4											3
		Replicate 4		32		36		32	36	0.470588			Replicate 3		0		106		0	106	0				2																						2
																								A2		75		17		75	17	0.815217				2										A2		53
																																			A2		95		9		95	9	0.913462
			5
		Replicate 5		34		24		34	24	0.586207		Generation													3																						3
												4							Total GFP+	Total GFP-	% GFP+			B1		8		73		8	73	0.0987654				3										B1		0
															GFP+		GFP-																		B1		3		101		3	101	0.0288462
			6											1	w+	w-	w+	w-
		Replicate 6		48		46		48	46	0.510638			Replicate 1		0		101		0	101	0				4																						4
																								B2		3		189		3	189	0.015625				4										B2		0
																																			B2		5		122		5	122	0.0393701
														2
													Replicate 2		0		115		0	115	0				5																						5
																								C1		7		42		7	42	0.142857				5										C1
																																			C1		5		105		5	105	0.0454545
	Generation													3
	3							Total GFP+	Total GFP-	% GFP+			Replicate 3		0		144		0	144	0
				GFP+		GFP-																			6																						6
			1	w+	w-	w+	w-																	C2		11		91		11	91	0.107843				6										C2		9
		Replicate 1		81		3		81	3	0.964286																									C2		8		119		8	119	0.0629921
												Generation
												5							Total GFP+	Total GFP-	% GFP+				7																						7
			2												GFP+		GFP-							D1		64		2		64	2	0.969697				7										D1		103
		Replicate 2		128		0		128	0	1				1	w+	w-	w+	w-																	D1		60		2		60	2	0.967742
													Replicate 1		0		147		0	147	0
																									8																						8
			3																					D2		1		80		1	80	0.0123457				8										D2		1
		Replicate 3		10		71		10	71	0.123457				2																					D2		7		210		7	210	0.0322581
													Replicate 2		0		81		0	81	0
																							Generation																						Generation
			4																				3							Total GFP+	Total GFP-	% GFP+		Generation											3
		Replicate 4		7		49		7	49	0.125				3												GFP+		GFP-						3							Total GFP+	Total GFP-	% GFP+					GFP+
													Replicate 3		0		146		0	146	0				1	w+	w-	w+	w-								GFP+		GFP-								1	w+	w-
																								A1		75		16		75	16	0.824176				1	w+	w-	w+	w-						A1		32
			5																																A1		53		0		53	0	1
		Replicate 5		7		64		7	64	0.0985915
																									2																						2
																								A2		74		7		74	7	0.91358				2										A2		35
			6																																A2		109		0		109	0	1
		Replicate 6		21		122		21	122	0.146853
																									3																						3
																								B1		4		76		4	76	0.05				3										B1		0
																																			B1		0		142		0	142	0
	Generation
	4							Total GFP+	Total GFP-	% GFP+															4																						4
				GFP+		GFP-																		B2		0		143		0	143	0				4										B2		0
			1	w+	w-	w+	w-																												B2		0		86		0	86	0
		Replicate 1		106		0		106	0	1
																									5																						5
																								C1		0		57		0	57	0				5										C1
			2																																C1		0		171		0	171	0
		Replicate 2		102		0		102	0	1
																									6																						6
			3																					C2		0		163		0	163	0				6										C2		1
		Replicate 3		5		96		5	96	0.049505																									C2		0		123		0	123	0
																									7																						7
			4																					D1		132		15		132	15	0.897959				7										D1		134
		Replicate 4		0		128		0	128	0																									D1		119		0		119	0	1
																									8																						8
			5																					D2		0		146		0	146	0				8										D2		0
		Replicate 5		1		134		1	134	0.00740741																									D2		4		244		4	244	0.016129
			6																				Generation																						Generation
		Replicate 6		1		120		1	120	0.00826446													4							Total GFP+	Total GFP-	% GFP+		Generation											4
																										GFP+		GFP-						4							Total GFP+	Total GFP-	% GFP+					GFP+
																									1	w+	w-	w+	w-								GFP+		GFP-								1	w+	w-
	Generation																							A1		50		0		50	0	1				1	w+	w-	w+	w-						A1		2
	5							Total GFP+	Total GFP-	% GFP+																									A1		58		0		58	0	1
				GFP+		GFP-
			1	w+	w-	w+	w-																		2																						2
		Replicate 1		111		0		111	0	1														A2		100		4		100	4	0.961538				2										A2		18
																																			A2		92		0		92	0	1
			2																						3																						3
		Replicate 2		122		0		122	0	1														B1		0		135		0	135	0				3										B1		0
																																			B1		0		113		0	113	0
			3																						4																						4
		Replicate 3		0		167		0	167	0														B2		0		157		0	157	0				4										B2		0
																																			B2		0		135		0	135	0
			4																						5																						5
		Replicate 4		0		190		0	190	0														C1		0		175		0	175	0				5										C1
																																			C1		0		136		0	136	0
			5
		Replicate 5		0		168		0	168	0															6																						6
																								C2		0		158		0	158	0				6										C2		0
																																			C2		0		146		0	146	0
			6
		Replicate 6		0		201		0	201	0															7																						7
																								D1		148		0		148	0	1				7										D1		205
																																			D1		56		0		56	0	1
	Generation
	6							Total GFP+	Total GFP-	% GFP+															8																						8
				GFP+		GFP-																		D2		0		105		0	105	0				8										D2		0
			1	w+	w-	w+	w-																												D2		0		149		0	149	0
		Replicate 1		130		5		130	5	0.962963
																							Generation																						Generation
			2																				5							Total GFP+	Total GFP-	% GFP+		Generation											5
		Replicate 2		Done		Done		0	0	Done																GFP+		GFP-						5							Total GFP+	Total GFP-	% GFP+					GFP+
																									1	w+	w-	w+	w-								GFP+		GFP-								1	w+	w-
																								A1		48		0		48	0	1				1	w+	w-	w+	w-						A1		0
			3																																A1		Done		Done		0	0	#DIV/0!
		Replicate 3		0		115		0	115	0
																									2																						2
																								A2		108		0		108	0	1				2										A2		85
			4																																A2		135		0		135	0	1
		Replicate 4		0		124		0	124	0
																									3																						3
																								B1		0		102		0	102	0				3										B1
			5																																B1		0		158		0	158	0
		Replicate 5		0		138		0	138	0
																									4																						4
																								B2		0		164		0	164	0				4										B2
			6																																B2		0		151		0	151	0
		Replicate 6		0		157		0	157	0
																									5																						5
																								C1		0		70		0	70	0				5										C1
	Generation																																		C1		0		208		0	208	0
	7							Total GFP+	Total GFP-	% GFP+
				GFP+		GFP-
			1	w+	w-	w+	w-																		6																						6
		Replicate 1		101		3		101	3	0.971154														C2		0		176		0	176	0				6										C2		0
																																			C2		0		197		0	197	0
			2																						7																						7
		Replicate 2		Done		Done		0	0	Done														D1		155		0		155	0	1				7										D1		20
																																			D1		93		0		93	0	1
			3																						8																						8
		Replicate 3		0		158		0	158	0														D2		0		112		0	112	0				8										D2		0
																																			D2		0		17		0	17	0
			4
		Replicate 4		0		96		0	96	0													Generation																						Generation
																							6							Total GFP+	Total GFP-	% GFP+		Generation											6
																										GFP+		GFP-						6							Total GFP+	Total GFP-	% GFP+					GFP+
			5																						1	w+	w-	w+	w-								GFP+		GFP-								1	w+	w-
		Replicate 5		0		125		0	125	0														A1		51		0		51	0	1				1	w+	w-	w+	w-						A1		0
																																			A1		30		Done		30	0	1
			6																						2																						2
		Replicate 6		0		129		0	129	0														A2		112		0		112	0	1				2										A2
																																			A2		119		0		119	0	1
																									3																						3
																								B1		0		115		0	115	0				3										B1
	Generation																																		B1						0	0	#DIV/0!
	8							Total GFP+	Total GFP-	% GFP+
				GFP+		GFP-																			4																						4
			1	w+	w-	w+	w-																	B2		Done		Done		0	0	#DIV/0!				4										B2
		Replicate 1		114		22		114	22	0.838235																									B2						0	0	#DIV/0!
																									5																						5
			2																					C1		Done		Done		0	0	#DIV/0!				5										C1
		Replicate 2		Done		Done		0	0	Done																									C1						0	0	#DIV/0!
			3																						6																						6
		Replicate 3		0		126		0	126	0														C2		Done		Done		0	0	#DIV/0!				6										C2
																																			C2						0	0	#DIV/0!
																									7																						7
																								D1		103		0		103	0	1				7										D1
	Generation																																		D1		59		0		59	0	1
	9							Total GFP+	Total GFP-	% GFP+
				GFP+		GFP-																			8																						8
			1	w+	w-	w+	w-																	D2		Done		Done		0	0	#DIV/0!				8										D2
		Replicate 1		19		0		19	0	1																									D2		0		40		0	40	0
			2																				Generation																						Generation
		Replicate 2		Done		Done		0	0	Done													7							Total GFP+	Total GFP-	% GFP+		Generation											7
																										GFP+		GFP-						7							Total GFP+	Total GFP-	% GFP+					GFP+
																									1	w+	w-	w+	w-								GFP+		GFP-								1	w+	w-
			3																					A1		Done		Done		0	0	#DIV/0!				1	w+	w-	w+	w-						A1		0
		Replicate 3		0		142		0	142	0																									A1		Done		Done		0	0	#DIV/0!
																									2																						2
																								A2		191		0		191	0	1				2										A2
	Generation																																		A2		Done		Done		0	0	#DIV/0!
	10							Total GFP+	Total GFP-	% GFP+
				GFP+		GFP-																			3																						3
			1	w+	w-	w+	w-																	B1		Done		Done		0	0	#DIV/0!				3										B1
		Replicate 1		10		0		10	0	1																									B1						0	0	#DIV/0!
																									4																						4
			2																					B2						0	0	#DIV/0!				4										B2
		Replicate 2		Done		Done		0	0	Done																									B2						0	0	#DIV/0!
																									5																						5
			3																					C1		Done		Done		0	0	#DIV/0!				5										C1
		Replicate 3		Done		Done		0	0	Done																									C1						0	0	#DIV/0!
																									6																						6
	Generation																							C2						0	0	#DIV/0!				6										C2
	11							Total GFP+	Total GFP-	% GFP+																									C2						0	0	#DIV/0!
				GFP+		GFP-
			1	w+	w-	w+	w-																		7																						7
		Replicate 1		11		0		11	0	1														D1		109		0		109	0	1				7										D1
																																			D1		Done		Done		0	0	#DIV/0!
			2																						8																						8
		Replicate 2		Done		Done		0	0	Done														D2		Done		Done		0	0	#DIV/0!				8										D2
																																			D2		Done		Done		0	0	#DIV/0!
			3
		Replicate 3		Done		Done		0	0	Done													Generation																						Generation
																							8							Total GFP+	Total GFP-	% GFP+		Generation											8
																										GFP+		GFP-						8							Total GFP+	Total GFP-	% GFP+					GFP+
																									1	w+	w-	w+	w-								GFP+		GFP-								1	w+	w-
																								A1		Done		Done		0	0	#DIV/0!				1	w+	w-	w+	w-						A1		done
																																			A1		Done		Done		0	0	#DIV/0!
																									2																						2
																								A2		Done		Done		0	0	#DIV/0!				2										A2
																																			A2		Done		Done		0	0	#DIV/0!
																									3																						3
																								B1		Done		Done		0	0	#DIV/0!				3										B1
																																			B1						0	0	#DIV/0!
																									4																						4
																								B2						0	0	#DIV/0!				4										B2
																																			B2						0	0	#DIV/0!
																									5																						5
																								C1		Done		Done		0	0	#DIV/0!				5										C1
																																			C1						0	0	#DIV/0!
																									6																						6
																								C2						0	0	#DIV/0!				6										C2
																																			C2						0	0	#DIV/0!
																									7																						7
																								D1		Done		Done		0	0	#DIV/0!				7										D1
																																			D1		Done		Done		0	0	#DIV/0!
																									8																						8
																								D2		Done		Done		0	0	#DIV/0!				8										D2
																																			D2						0	0	#DIV/0!
[truncated: 16 more columns]

## Sheet: Supplementary Figure 5b
Supplementary Figure 5b. Interspecies crosses
	Parental Genotype		Embryo Counts				Embryo Survival to Adult							Key
	♀	♂	Replicate One	Replicate Two	Replicate Three	n	Replicate One	Replicate Two	Replicate Three	Predicted	Observed	n		Shorthand ID	Stock Description
	A1	A2	241	177	136	554	230	146	118	0	0.882288	494		WT	Wildtype (OreR)
	A1	B1	227	99	159	485	0	0	0	0	0	0		A1	Rescue line 986C/9732 1045A
	A1	B2	180	172	61	413	0	0	0	0	0	0		A2	Rescue line 986C/8622 1045A
	A1	C1	124	187	162	473	0	0	0	0	0	0		B1	Rescue line 986C/9732 1045B
	A1	C2	207	140	166	513	0	0	0	0	0	0		B2	Rescue line 986C/8622 1045B
	A1	D1	192	109	274	575	0	0	0	0	0	0		C1	Rescue line 986C/9732 1045C
	A1	D2	173	242	134	549	0	0	0	0	0	0		C2	Rescue line 986C/8622 1045C
	A2	A1	68	277	199	544	42	196	123	0	0.647773	361		D1	Rescue line 986C/8622 1045D
	A2	B1	126	275	126	527	0	0	0	0	0	0		D2	Rescue line 986C/86Fa 1045D
	A2	B2	148	305	256	709	0	0	0	0	0	0
	A2	C1	173	234	231	638	0	0	0	0	0	0
	A2	C2	292	116	232	640	0	0	0	0	0	0
	A2	D1	132	198	88	418	0	0	0	0	0	0
	A2	D2	133	206	106	445	0	0	0	0	0	0
	B1	A1	67	237	136	440	0	0	0	0	0	0
	B1	A2	192	128	86	406	0	0	0	0	0	0
	B1	B2	225	336	255	816	121	148	145	0	0.515627	414
	B1	C1	145	92	236	473	0	0	0	0	0	0
	B1	C2	283	194	174	651	0	0	0	0	0	0
	B1	D1	122	73	193	388	0	0	0	0	0	0
	B1	D2	53	280	190	523	0	0	0	0	0	0
	B2	A1	240	255	126	621	0	0	0	0	0	0
	B2	A2	106	206	135	447	0	0	0	0	0	0
	B2	B1	286	214	70	570	97	72	15	0	0.296632	184
	B2	C1	224	229	131	584	0	0	0	0	0	0
	B2	C2	94	161	132	387	0	0	0	0	0	0
	B2	D1	133	192	101	426	0	0	0	0	0	0
	B2	D2	165	200	206	571	0	0	0	0	0	0
	C1	A1	225	213	185	623	0	0	0	0	0	0
	C1	A2	220	207	156	583	0	0	0	0	0	0
	C1	B1	249	119	176	544	0	0	0	0	0	0
	C1	B2	265	187	151	603	0	0	0	0	0	0
	C1	C2	299	227	108	634	172	205	84	0	0.752037	461
	C1	D1	254	136	205	595	0	0	0	0	0	0
	C1	D2	124	184	229	537	0	0	0	0	0	0
	C2	A1	86	170	204	460	0	0	0	0	0	0
	C2	A2	120	153	172	445	0	0	0	0	0	0
	C2	B1	119	74	222	415	0	0	0	0	0	0
	C2	B2	152	175	98	425	0	0	0	0	0	0
	C2	C1	149	189	71	409	92	62	32	0	0.465399	186
	C2	D1	163	126	155	444	0	0	0	0	0	0
	C2	D2	96	115	222	433	0	0	0	0	0	0
	D1	A1	81	160	103	344	0	0	0	0	0	0
	D1	A2	153	116	61	330	0	0	0	0	0	0
	D1	B1	354	108	101	563	0	0	0	0	0	0
	D1	B2	105	184	69	358	0	0	0	0	0	0
	D1	C1	190	99	130	419	0	0	0	0	0	0
	D1	C2	228	52	56	336	0	0	0	0	0	0
	D1	D2	111	271	75	457	94	34	27	0	0.444103	155
	D2	A1	262	165	61	488	0	0	0	0	0	0
	D2	A2	107	120	173	400	0	0	0	0	0	0
	D2	B1	152	159	150	461	0	0	0	0	0	0
	D2	B2	343	252	249	844	0	0	0	0	0	0
	D2	C1	245	96	164	505	0	0	0	0	0	0
	D2	C2	185	247	194	626	0	0	0	0	0	0
	D2	D1	82	49	179	310	38	10	39	0	0.295124	87

## Sheet: Supplementary Figure 6a
Supplementary Figure 6a. WTxA vs. A deseq2 Data
	ID	Gene Name	baseMean	log2FoldChange	lfcSE	stat	pvalue	padj
	FBgn0002773	Mlc2	5390.68	-8.04279	0.370167	-21.7274	1.12927e-104	1.31751e-100
	FBgn0264695	Mhc	5582.88	-7.34577	0.35742	-20.5522	7.35438e-94	4.29018e-90
	FBgn0004169	up	3499.3	-8.43397	0.414468	-20.3489	4.74937e-92	1.84703e-88
	FBgn0035621	CG10591	2494.36	-8.92472	0.482071	-18.5133	1.61264e-76	4.70367e-73
	FBgn0030186	CG2962	3102.3	-9.02557	0.505633	-17.85	2.88943e-71	6.7422e-68
	FBgn0260653	serp	2143.96	-8.89352	0.501464	-17.7351	2.24635e-70	4.36803e-67
	FBgn0026077	Gasp	3560.04	-8.55943	0.490872	-17.4372	4.30635e-68	7.17745e-65
	FBgn0003149	Prm	1699.53	-8.32809	0.495379	-16.8115	2.00859e-63	2.92928e-60
	FBgn0035208	CG9184	7251.45	-10.8355	0.645445	-16.7877	3.00248e-63	3.89222e-60
	FBgn0000299	Col4a1	2981.07	-7.49858	0.447484	-16.7572	5.01541e-63	5.85147e-60
	FBgn0004117	Tm2	2280.15	-9.84944	0.591093	-16.6631	2.4312e-62	2.57862e-59
	FBgn0027527	Osi6	8853.55	-11.1981	0.674979	-16.5904	8.18253e-62	7.95546e-59
	FBgn0264489	CG43897	1874.42	-9.28169	0.567197	-16.3641	3.44967e-60	3.09595e-57
	FBgn0002772	Mlc1	1768.66	-9.48585	0.595605	-15.9264	4.15416e-57	3.4619e-54
	FBgn0259209	Mlp60A	1256.19	-6.99212	0.44108	-15.8523	1.35616e-56	1.05482e-53
	FBgn0037414	Osi7	7695.25	-11.2969	0.718976	-15.7125	1.24152e-55	9.05303e-53
	FBgn0005666	bt	2422.24	-6.30146	0.401968	-15.6765	2.18931e-55	1.50251e-52
	FBgn0031097	obst-A	1752.13	-8.5985	0.550407	-15.6221	5.15082e-55	3.33859e-52
	FBgn0001256	ImpL1	1676.24	-7.71994	0.496793	-15.5396	1.87272e-54	1.14995e-51
	FBgn0261341	verm	4177.43	-9.27603	0.607389	-15.272	1.17532e-52	6.85625e-50
	FBgn0036352	CG14110	1210.66	-6.29201	0.417875	-15.0572	3.09821e-51	1.72128e-48
	FBgn0283471	wupA	2198.37	-9.30013	0.617942	-15.0502	3.44372e-51	1.82627e-48
	FBgn0038294	Mf	1025.79	-8.06793	0.546892	-14.7523	2.97252e-49	1.50784e-46
	FBgn0086675	fne	1419.2	-5.54057	0.393701	-14.0731	5.56156e-45	2.70361e-42
	FBgn0039754	CG9747	1221.33	-8.45699	0.608014	-13.9092	5.57019e-44	2.5995e-41
	FBgn0001114	Glt	1040.85	-8.2263	0.59546	-13.815	2.06861e-43	9.28249e-41
	FBgn0052311	zormin	737.756	-7.26585	0.532039	-13.6566	1.84319e-42	7.77964e-40
	FBgn0015766	Msr-110	1635.8	-8.14761	0.596646	-13.6557	1.86706e-42	7.77964e-40
	FBgn0284408	trol	1227.88	-5.35428	0.39283	-13.63	2.65558e-42	1.06837e-39
	FBgn0039434	TwdlM	1066.16	-8.81635	0.651062	-13.5415	8.89501e-42	3.45927e-39
	FBgn0051813	CG31813	4734.59	-9.4059	0.697298	-13.4891	1.81353e-41	6.82532e-39
	FBgn0027341	Gfat1	836.479	-6.03905	0.44969	-13.4293	4.07032e-41	1.48401e-38
	FBgn0038339	CG6118	1034.83	-9.22658	0.69451	-13.285	2.8274e-40	9.99614e-38
	FBgn0031908	CG5177	864.116	-7.99924	0.602891	-13.2681	3.54236e-40	1.21555e-37
	FBgn0037534	CG2781	698.185	-7.39371	0.558013	-13.2501	4.50826e-40	1.5028e-37
	FBgn0053978	CG33978	898.903	-5.90242	0.447818	-13.1804	1.13812e-39	3.64541e-37
	FBgn0038566	CG14317	1149.22	9.54255	0.724061	13.1792	1.15608e-39	3.64541e-37
	FBgn0031629	Clect27	1823.16	-9.70364	0.739963	-13.1137	2.74953e-39	8.44179e-37
	FBgn0035430	CG12009	975.617	-9.17927	0.701436	-13.0864	3.93815e-39	1.17811e-36
	FBgn0036791	CG7271	1063.94	9.43993	0.722998	13.0567	5.82308e-39	1.69845e-36
	FBgn0031571	bark	704.907	-6.16447	0.472814	-13.0378	7.45461e-39	2.12129e-36
	FBgn0051004	mesh	1024.29	-6.0185	0.461861	-13.031	8.15602e-39	2.26563e-36
	FBgn0032685	CG10211	1645.88	-9.90624	0.776274	-12.7613	2.69737e-37	7.31866e-35
	FBgn0010424	TpnC73F	1050.69	-9.71821	0.768863	-12.6397	1.27521e-36	3.38134e-34
	FBgn0031313	CG5080	2424.69	-4.77678	0.378011	-12.6366	1.32653e-36	3.43925e-34
	FBgn0000606	eve	1768.25	5.31894	0.421735	12.612	1.8123e-36	4.59656e-34
	FBgn0001253	ImpE1	999.54	-5.45864	0.434595	-12.5603	3.49118e-36	8.66629e-34
	FBgn0032897	CG9336	600.624	-6.22227	0.49605	-12.5436	4.30803e-36	1.04712e-33
	FBgn0083973	dunk	629.068	6.38544	0.510579	12.5063	6.89804e-36	1.64244e-33
	FBgn0003683	term	1112.36	9.76054	0.781751	12.4855	8.95862e-36	2.0904e-33
	FBgn0035089	Phk-3	688.017	-8.38693	0.672517	-12.471	1.07522e-35	2.45973e-33
	FBgn0005638	slbo	910.248	-5.37885	0.437179	-12.3035	8.66921e-35	1.94507e-32
	FBgn0035513	Cpr64Ad	919.14	-8.58602	0.700737	-12.2529	1.62183e-34	3.57016e-32
	FBgn0030617	CG9095	1009.86	-6.26034	0.511546	-12.2381	1.94577e-34	4.20395e-32
	FBgn0086758	chinmo	1060.92	-5.84319	0.478431	-12.2132	2.64211e-34	5.60463e-32
	FBgn0085243	CG34214	596.948	5.86747	0.481472	12.1865	3.66711e-34	7.64002e-32
	FBgn0039897	CG1674	525.75	-6.46299	0.532504	-12.137	6.72643e-34	1.37679e-31
	FBgn0030569	CG9411	1259.99	-9.12973	0.756982	-12.0607	1.70317e-33	3.42601e-31
	FBgn0036433	CG9628	1063.04	-4.73509	0.393976	-12.0187	2.8336e-33	5.60332e-31
	FBgn0036349	SNCF	630.366	7.24558	0.608361	11.91	1.04988e-32	2.04149e-30
	FBgn0264562	Hr4	2082.71	-4.80986	0.404604	-11.8878	1.36933e-32	2.61901e-30
	FBgn0037447	Neurochondrin	1127.58	-8.92223	0.753092	-11.8475	2.218e-32	4.17377e-30
	FBgn0038642	Muc91C	660.803	-8.22301	0.700568	-11.7376	8.17368e-32	1.51369e-29
	FBgn0028940	Cyp28a5	561.861	-6.12248	0.521807	-11.7332	8.6114e-32	1.56983e-29
	FBgn0040279	Osi14	1415.48	-10.3593	0.883033	-11.7315	8.78641e-32	1.57709e-29
	FBgn0000044	Act57B	19369.6	-5.1572	0.439925	-11.7229	9.72853e-32	1.71974e-29
	FBgn0034301	CG5756	704.753	-6.33144	0.541775	-11.6865	1.49451e-31	2.60246e-29
	FBgn0030763	CG9782	600.702	-8.6518	0.74071	-11.6804	1.60506e-31	2.75386e-29
	FBgn0053300	Muc30E	1602.72	-6.83767	0.585601	-11.6763	1.68423e-31	2.84781e-29
	FBgn0261799	dsx-c73A	609.451	-7.85698	0.675199	-11.6365	2.68673e-31	4.47801e-29
	FBgn0041605	cpx	604.736	-5.40939	0.466272	-11.6014	4.05552e-31	6.6642e-29
	FBgn0036678	CG11905	716.19	-5.06922	0.437845	-11.5776	5.34942e-31	8.6683e-29
	FBgn0035547	CG15022	1316.35	-10.7766	0.932015	-11.5627	6.3699e-31	1.00707e-28
	FBgn0020415	Idgf2	692.854	-5.09292	0.440471	-11.5624	6.38749e-31	1.00707e-28
	FBgn0033446	CG1648	635.598	-7.41358	0.647966	-11.4413	2.59925e-30	4.04339e-28
	FBgn0266450	Kr-h1	736.166	-7.92573	0.69308	-11.4355	2.77858e-30	4.26549e-28
	FBgn0003065	CG2150	584.337	-5.40991	0.475607	-11.3748	5.5858e-30	8.46358e-28
	FBgn0034022	CG12964	695.963	-8.278	0.728574	-11.3619	6.47003e-30	9.67128e-28
	FBgn0029681	CG15239	1061.57	-7.41076	0.652306	-11.3609	6.54865e-30	9.67128e-28
	FBgn0266445	CG45075	708.105	-7.87099	0.694984	-11.3254	9.8194e-30	1.43204e-27
	FBgn0011722	Tig	1353.83	-5.79337	0.511962	-11.316	1.0931e-29	1.57447e-27
	FBgn0035398	Cht7	977.592	-9.89299	0.876854	-11.2824	1.60378e-29	2.28187e-27
	FBgn0032946	nrv3	427.418	-6.45757	0.573386	-11.2622	2.01701e-29	2.83524e-27
	FBgn0051140	CG31140	405.192	-6.58768	0.590366	-11.1586	6.49811e-29	9.02541e-27
	FBgn0010482	l(2)01289	436.418	-7.80401	0.704128	-11.0832	1.51311e-28	2.07688e-26
	FBgn0085446	CG34417	1106.8	-4.24534	0.383461	-11.0711	1.73208e-28	2.34979e-26
	FBgn0036612	CG4998	461.387	-7.1164	0.644626	-11.0396	2.46193e-28	3.30154e-26
	FBgn0035077	CG9083	1489.12	-7.58826	0.687532	-11.037	2.53457e-28	3.36032e-26
	FBgn0004052	Z600	448.301	7.99079	0.724415	11.0307	2.71819e-28	3.56327e-26
	FBgn0032297	CG17124	749.212	-4.59405	0.419637	-10.9477	6.81899e-28	8.83968e-26
	FBgn0027570	Nep2	639.079	-5.54131	0.5075	-10.9188	9.36883e-28	1.20117e-25
	FBgn0052570	TwdlY	444.286	-7.61447	0.69893	-10.8945	1.22479e-27	1.55322e-25
	FBgn0052499	Cda4	1022.55	-6.46	0.598547	-10.7928	3.72226e-27	4.66963e-25
	FBgn0014863	Mlp84B	765.142	-4.99072	0.464028	-10.7552	5.60062e-27	6.95133e-25
	FBgn0003382	sha	443.623	-8.21625	0.766301	-10.722	8.02825e-27	9.85953e-25
	FBgn0001174	halo	935.304	5.01698	0.468618	10.7059	9.54777e-27	1.16035e-24
	FBgn0037430	Osi20	1738.45	-11.6789	1.09748	-10.6415	1.90943e-26	2.29663e-24
	FBgn0038676	CG6026	406.275	-6.23572	0.590717	-10.5562	4.75584e-26	5.66187e-24
	FBgn0031530	Pgant2	559.36	-6.03064	0.576297	-10.4645	1.2578e-25	1.4823e-23
	FBgn0052694	CG32694	463.389	-8.22643	0.788181	-10.4372	1.6763e-25	1.94247e-23
	FBgn0034356	Pepck2	2076.35	-3.88172	0.371922	-10.4369	1.68157e-25	1.94247e-23
	FBgn0034391	CG15080	730.232	-9.91289	0.950449	-10.4297	1.81486e-25	2.07588e-23
	FBgn0039064	CG4467	385.145	-6.44276	0.619484	-10.4002	2.47364e-25	2.80194e-23
	FBgn0032803	CG13082	387.054	-6.57577	0.632634	-10.3943	2.63271e-25	2.95344e-23
	FBgn0034145	CG5065	1153.41	-4.45993	0.430822	-10.3521	4.09246e-25	4.54731e-23
	FBgn0263038	CG43333	705.394	-9.85483	0.952821	-10.3428	4.51199e-25	4.96617e-23
	FBgn0039444	TwdlD	1699.03	-11.8472	1.14787	-10.321	5.66104e-25	6.17265e-23
	FBgn0065059	snoRNA:660	1137.83	-5.60047	0.544459	-10.2863	8.12432e-25	8.77653e-23
	FBgn0284237	CG46321	661.371	-8.7322	0.849058	-10.2846	8.27106e-25	8.85307e-23
	FBgn0028855	CG15282	530.974	-9.07128	0.889479	-10.1984	2.0152e-24	2.13739e-22
	FBgn0265487	mbl	1054.91	-4.1418	0.406237	-10.1955	2.07569e-24	2.18172e-22
	FBgn0033158	CG12164	657.919	-9.74029	0.957483	-10.1728	2.6225e-24	2.73185e-22
	FBgn0050413	CG30413	498.952	-9.00618	0.887598	-10.1467	3.42817e-24	3.53951e-22
	FBgn0035612	frm	353.843	-7.55026	0.74835	-10.0892	6.16706e-24	6.3115e-22
	FBgn0037225	TwdlG	648.067	-9.68891	0.962535	-10.066	7.80648e-24	7.91985e-22
	FBgn0050101	CG30101	832.364	-9.41521	0.935586	-10.0634	8.01555e-24	8.06185e-22
	FBgn0033942	Cpr51A	701.769	-9.71158	0.965212	-10.0616	8.16567e-24	8.14264e-22
	FBgn0260943	Rbp6	475.821	-4.89016	0.486705	-10.0475	9.42394e-24	9.31772e-22
	FBgn0052029	Cpr66D	378.394	-7.24951	0.723979	-10.0134	1.33075e-23	1.3047e-21
	FBgn0033668	exp	498.03	-4.82482	0.482259	-10.0046	1.45464e-23	1.41427e-21
	FBgn0085391	trv	362.068	-6.99142	0.700039	-9.98719	1.73436e-23	1.67229e-21
	FBgn0030040	CG15347	457.332	-4.80943	0.482106	-9.97588	1.94366e-23	1.85875e-21
	FBgn0029508	Tsp42Ea	807.015	-4.3013	0.431252	-9.97399	1.98103e-23	1.87908e-21
	FBgn0031914	CG5973	534.403	-5.07571	0.510842	-9.93597	2.90349e-23	2.73185e-21
	FBgn0039756	CG9743	631.963	-4.39477	0.443226	-9.91542	3.56767e-23	3.32992e-21
	FBgn0035078	Tpc2	1502.18	-6.39423	0.646008	-9.89805	4.24453e-23	3.93024e-21
	FBgn0028573	prc	297.207	-6.7845	0.686104	-9.88845	4.67206e-23	4.29204e-21
	FBgn0010435	emp	672.132	-4.19728	0.425326	-9.8684	5.7066e-23	5.20148e-21
	FBgn0037323	CG2663	328.533	-7.7401	0.785117	-9.85853	6.29644e-23	5.69462e-21
	FBgn0010423	TpnC47D	521.86	-9.46696	0.960873	-9.85246	6.68847e-23	6.00264e-21
	FBgn0265180	CG44245	706.579	-4.42677	0.44942	-9.84996	6.85691e-23	6.10684e-21
	FBgn0033679	CG8888	365.297	-6.79873	0.690677	-9.84357	7.30689e-23	6.4583e-21
	FBgn0035710	SP1173	1032.07	-4.19261	0.42613	-9.8388	7.66198e-23	6.72123e-21
	FBgn0043792	CG30427	493.831	-5.06004	0.514894	-9.82736	8.58414e-23	7.47397e-21
	FBgn0028527	CG18507	548.215	-5.34149	0.543815	-9.82226	9.02949e-23	7.80349e-21
	FBgn0051559	CG31559	315.933	-7.71043	0.786204	-9.80715	1.04889e-22	8.99808e-21
	FBgn0263109	CG43366	425.645	-7.4468	0.762644	-9.76445	1.59983e-22	1.36243e-20
	FBgn0261788	Ank2	1092.86	-5.56186	0.571249	-9.73632	2.11063e-22	1.7844e-20
	FBgn0050069	CG30069	488.041	-4.61648	0.475603	-9.70658	2.82667e-22	2.37258e-20
	FBgn0028537	CG31775	2612.8	-3.30827	0.341293	-9.69333	3.21869e-22	2.6633e-20
	FBgn0260954	CG42586	2612.8	-3.30827	0.341293	-9.69333	3.21869e-22	2.6633e-20
	FBgn0034723	CG13506	415.54	-5.23788	0.540692	-9.68736	3.41241e-22	2.8037e-20
	FBgn0030390	CG15731	1252.88	-11.1298	1.15508	-9.63552	5.66074e-22	4.61845e-20
	FBgn0002868	MtnA	343.529	-5.2658	0.546631	-9.63318	5.79085e-22	4.6918e-20
	FBgn0003174	pwn	542.266	-4.52547	0.472462	-9.57848	9.8481e-22	7.92399e-20
	FBgn0033497	CG12912	419.161	-8.39274	0.878072	-9.55814	1.19887e-21	9.58029e-20
	FBgn0030459	CG12723	365.723	-8.03936	0.842901	-9.53773	1.45997e-21	1.15874e-19
	FBgn0250871	pot	304.859	-6.10798	0.640571	-9.53521	1.49585e-21	1.17919e-19
	FBgn0000108	Appl	706.625	-3.97973	0.417482	-9.53269	1.53264e-21	1.20009e-19
	FBgn0052645	CG32645	330.723	-6.42509	0.676673	-9.49511	2.19969e-21	1.71092e-19
	FBgn0036717	CG13731	562.056	-7.05181	0.74386	-9.48003	2.54215e-21	1.96419e-19
	FBgn0004242	Syt1	284.349	-7.08294	0.750524	-9.43732	3.82422e-21	2.93534e-19
	FBgn0028938	CG16886	543.598	-4.23934	0.449277	-9.4359	3.87637e-21	2.95592e-19
	FBgn0005586	Rab3	280.457	-6.02902	0.639916	-9.42157	4.44398e-21	3.36674e-19
	FBgn0030187	Ipod	1887.78	-7.28313	0.773136	-9.42025	4.50021e-21	3.38735e-19
	FBgn0039257	tnc	552.088	-6.18653	0.657214	-9.41327	4.80951e-21	3.59696e-19
	FBgn0002577	m	377.273	-5.02325	0.534384	-9.40007	5.45255e-21	4.05191e-19
	FBgn0034417	CG15117	290.536	-7.41533	0.790921	-9.37557	6.88014e-21	5.08042e-19
	FBgn0032414	CG17211	305.244	-6.58796	0.703521	-9.36426	7.65826e-21	5.61943e-19
	FBgn0034974	CG16786	513.86	-7.63408	0.816095	-9.3544	8.40755e-21	6.13068e-19
	FBgn0035495	CG14989	575.998	-8.91393	0.95526	-9.33142	1.04465e-20	7.57013e-19
	FBgn0016076	vri	491.985	-4.30603	0.461657	-9.32734	1.0856e-20	7.8183e-19
	FBgn0037796	CG12814	255.153	-6.99154	0.749658	-9.32631	1.09623e-20	7.84646e-19
	FBgn0001311	kkv	683.995	-4.15414	0.446831	-9.29687	1.44636e-20	1.02894e-18
	FBgn0020637	Lcp65Ag2	507.163	-7.47005	0.805634	-9.27227	1.82224e-20	1.28849e-18
	FBgn0261555	CG42673	355.251	-8.48368	0.91893	-9.23213	2.65295e-20	1.86457e-18
	FBgn0034204	CG10953	427.419	-8.25404	0.896884	-9.20302	3.48027e-20	2.4314e-18
	FBgn0037956	CG6959	305.285	-5.52841	0.601093	-9.19726	3.67205e-20	2.55011e-18
	FBgn0038028	CG10035	8874.06	3.15528	0.344039	9.17128	4.67422e-20	3.22687e-18
	FBgn0026562	SPARC	858.536	-3.67105	0.400422	-9.16796	4.82055e-20	3.30832e-18
	FBgn0000227	Bsg25A	616.842	10.2472	1.11944	9.1539	5.49145e-20	3.74671e-18
	FBgn0039437	TwdlL	449.434	-9.86082	1.08444	-9.09304	9.63037e-20	6.53241e-18
	FBgn0039728	CG7896	556.53	-9.25883	1.0238	-9.04363	1.51555e-19	1.02208e-17
	FBgn0031653	Jon25Biii	419.737	-7.44011	0.823852	-9.03089	1.70288e-19	1.14181e-17
	FBgn0264273	Sema2b	272.133	-5.67663	0.628657	-9.02976	1.72043e-19	1.14699e-17
	FBgn0039795	Spn100A	410.267	-8.6795	0.962418	-9.01844	1.9079e-19	1.26474e-17
	FBgn0261565	Lmpt	768.43	-3.65132	0.404999	-9.01563	1.95748e-19	1.29028e-17
	FBgn0035056	spz6	429.368	-8.19104	0.908649	-9.01452	1.9773e-19	1.29602e-17
	FBgn0033787	CG13321	301.63	-7.07237	0.7855	-9.00365	2.1833e-19	1.42305e-17
	FBgn0030309	CG1572	262.77	-6.08113	0.676477	-8.98941	2.48562e-19	1.6111e-17
	FBgn0039054	Cow	281.11	-6.53498	0.729402	-8.95937	3.26544e-19	2.10485e-17
	FBgn0004777	Ccp84Ag	643.755	-10.3318	1.16088	-8.89999	5.58537e-19	3.58047e-17
	FBgn0259175	ome	270.863	-8.07458	0.907594	-8.89669	5.75378e-19	3.66827e-17
	FBgn0038073	CG14395	238.059	-7.35872	0.827204	-8.89589	5.79537e-19	3.67471e-17
	FBgn0035798	frac	631.191	-10.3207	1.16093	-8.89008	6.10648e-19	3.85104e-17
	FBgn0035844	CG13676	491.3	-4.96899	0.559167	-8.88641	6.31135e-19	3.95884e-17
	FBgn0052548	CG32548	313.252	-6.95789	0.784204	-8.87255	7.14872e-19	4.46011e-17
	FBgn0038603	PKD	603.217	-3.81773	0.430662	-8.86479	7.66503e-19	4.7568e-17
	FBgn0039527	CG5639	235.547	-6.51695	0.739581	-8.81167	1.2329e-18	7.61072e-17
	FBgn0031621	Elba3	504.713	9.94633	1.12936	8.80703	1.2851e-18	7.89116e-17
	FBgn0024989	CG3777	1536.08	-4.95102	0.563164	-8.79143	1.47671e-18	9.02027e-17
	FBgn0032283	CG7296	334.39	-6.39809	0.728024	-8.7883	1.51835e-18	9.22633e-17
	FBgn0264479	lncRNA:CR43887	862.617	3.46347	0.394571	8.7778	1.66699e-18	1.00771e-16
	FBgn0036289	CG10657	295.162	-7.69854	0.877463	-8.77364	1.72986e-18	1.04033e-16
	FBgn0027491	Cdk5alpha	247.068	-5.46601	0.623055	-8.77291	1.74102e-18	1.04166e-16
	FBgn0035539	slow	328.727	-5.5066	0.628017	-8.76824	1.81486e-18	1.0803e-16
	FBgn0263456	nwk	218.026	-6.96486	0.796349	-8.74599	2.21066e-18	1.30923e-16
	FBgn0024294	Spn43Aa	1030.95	-5.13338	0.587544	-8.73702	2.39343e-18	1.41031e-16
	FBgn0040600	CG13631	599.502	-3.97193	0.454953	-8.73043	2.53705e-18	1.48743e-16
	FBgn0031220	CG4822	425.164	-4.97428	0.572933	-8.68213	3.88437e-18	2.26595e-16
	FBgn0020638	Lcp65Ag1	410.004	-7.14757	0.828084	-8.63145	6.05796e-18	3.51633e-16
	FBgn0032075	Tsp29Fb	215.19	-7.16498	0.830328	-8.62909	6.18407e-18	3.57176e-16
	FBgn0033275	CG14756	1625.15	-12.6758	1.46953	-8.62577	6.36622e-18	3.65885e-16
	FBgn0033504	CAP	809.402	-3.59333	0.417233	-8.61228	7.16204e-18	4.09605e-16
	FBgn0038679	CG6040	446.31	-5.36683	0.623885	-8.60228	7.81491e-18	4.44764e-16
	FBgn0000038	nAChRbeta1	214.523	-6.41935	0.746941	-8.59419	8.38534e-18	4.74911e-16
	FBgn0259163	CG42268	428.039	-4.66038	0.542581	-8.58928	8.75173e-18	4.93268e-16
	FBgn0031957	TwdlE	220.868	-6.69174	0.779755	-8.58185	9.33599e-18	5.23668e-16
	FBgn0260793	2mit	221.277	-7.47808	0.872603	-8.56985	1.03619e-17	5.78432e-16
	FBgn0037099	CG7173	351.402	-7.92029	0.924404	-8.568	1.05298e-17	5.85003e-16
	FBgn0046302	CG10650	208.485	-6.68895	0.782082	-8.55275	1.20192e-17	6.64589e-16
	FBgn0085427	CG34398	233.826	-5.36147	0.628353	-8.53257	1.43133e-17	7.85855e-16
	FBgn0265413	CG44325	365.4	-4.36538	0.51163	-8.5323	1.43471e-17	7.85855e-16
	FBgn0034693	CG11073	221.212	-7.4339	0.872537	-8.51986	1.59745e-17	8.70908e-16
	FBgn0031702	fusl	456.182	-9.32534	1.095	-8.51629	1.64752e-17	8.94031e-16
	FBgn0016032	lbm	282.163	-8.54691	1.00612	-8.49493	1.98048e-17	1.06973e-15
	FBgn0034143	CG8303	220.651	-7.4818	0.881409	-8.48845	2.0941e-17	1.12589e-15
	FBgn0029531	CG13362	703.058	-3.52286	0.415776	-8.47298	2.39201e-17	1.28016e-15
	FBgn0036202	CG6024	511.441	-3.80534	0.449446	-8.46674	2.52361e-17	1.34443e-15
	FBgn0035428	CG14960	206.724	-7.15477	0.845485	-8.46232	2.62101e-17	1.38568e-15
	FBgn0261509	haf	1224.19	-3.80489	0.449636	-8.46216	2.6248e-17	1.38568e-15
	FBgn0036544	sff	218.657	-6.71481	0.794035	-8.45657	2.7535e-17	1.44707e-15
	FBgn0038983	CG5326	216.966	-7.55474	0.899157	-8.40202	4.3886e-17	2.29605e-15
	FBgn0023095	caps	566.638	-3.70646	0.441322	-8.39854	4.52079e-17	2.35464e-15
	FBgn0036698	CG7724	252.901	-4.96763	0.59156	-8.39751	4.56036e-17	2.3647e-15
	FBgn0038967	CG13847	217.982	-7.07405	0.842535	-8.39615	4.61337e-17	2.3816e-15
	FBgn0031018	CG12200	276.327	4.72375	0.564056	8.37461	5.54059e-17	2.84767e-15
	FBgn0004575	Syn	268.251	-8.46362	1.01163	-8.36632	5.94463e-17	3.04193e-15
	FBgn0267242	asRNA:CR45682	252.116	-7.47633	0.895359	-8.3501	6.82057e-17	3.47492e-15
	FBgn0267252	Ggamma30A	273.178	-7.57256	0.907474	-8.34466	7.14205e-17	3.62288e-15
	FBgn0039682	Obp99c	318.542	-5.05006	0.606224	-8.33034	8.06099e-17	4.07132e-15
	FBgn0039915	Gat	325.224	-4.43232	0.533892	-8.3019	1.02462e-16	5.15268e-15
	FBgn0263132	Cht6	1030.85	-3.85	0.465908	-8.26344	1.41538e-16	7.08722e-15
	FBgn0039441	TwdlN	259.535	-8.03653	0.973075	-8.2589	1.47022e-16	7.33038e-15
	FBgn0030541	CG11584	217.581	-7.84863	0.950549	-8.25694	1.49458e-16	7.42009e-15
	FBgn0085387	shakB	239.6	-4.96494	0.601934	-8.2483	1.60658e-16	7.94236e-15
	FBgn0032614	CG13284	274.453	-4.61935	0.56012	-8.24707	1.62321e-16	7.99073e-15
	FBgn0039436	TwdlB	273.607	-8.69729	1.0564	-8.23294	1.82674e-16	8.93894e-15
	FBgn0034010	CG8157	187.183	-6.23931	0.757874	-8.23265	1.83115e-16	8.93894e-15
	FBgn0000636	Fas3	5330.5	-3.00363	0.365043	-8.22815	1.90124e-16	9.24242e-15
	FBgn0032129	jp	372.846	-9.07386	1.10494	-8.21207	2.17414e-16	1.05252e-14
	FBgn0022800	Cad96Ca	345.626	-4.89102	0.595998	-8.20642	2.27874e-16	1.0986e-14
	FBgn0027556	CG4928	194.011	-6.84747	0.834662	-8.20389	2.32727e-16	1.11738e-14
	FBgn0259246	brp	278.195	-4.61	0.562245	-8.19928	2.41834e-16	1.15634e-14
	FBgn0085384	CG34355	311.725	-5.96319	0.727508	-8.19674	2.46998e-16	1.17622e-14
	FBgn0260006	drd	301.623	-6.51417	0.795433	-8.18946	2.62405e-16	1.24451e-14
	FBgn0003886	alphaTub85E	233.413	-4.98003	0.608294	-8.18688	2.68076e-16	1.26625e-14
	FBgn0038181	CG9297	312.988	-5.28753	0.646207	-8.18241	2.78234e-16	1.30893e-14
	FBgn0011653	mas	754.459	-3.43338	0.419752	-8.17953	2.84945e-16	1.33512e-14
	FBgn0259822	Ca-beta	231.109	-5.01695	0.61391	-8.17212	3.03009e-16	1.41408e-14
	FBgn0266446	CG45076	195.884	-7.31062	0.894922	-8.16901	3.10942e-16	1.44532e-14
	FBgn0035281	Cpr62Bc	197.668	-7.01621	0.859826	-8.16003	3.34935e-16	1.55067e-14
	FBgn0034438	CG9416	462.396	-3.97651	0.487505	-8.15686	3.43852e-16	1.58566e-14
	FBgn0039686	CG15506	184.444	-6.94172	0.852467	-8.14309	3.85304e-16	1.76982e-14
	FBgn0015230	Glut3	200.748	6.11947	0.7535	8.1214	4.60842e-16	2.10849e-14
	FBgn0026403	Ndg	2004.22	-3.16783	0.391563	-8.09021	5.95618e-16	2.71448e-14
	FBgn0013342	nSyb	428.281	-4.70587	0.582102	-8.08427	6.25359e-16	2.83893e-14
	FBgn0031937	CG13795	303.051	-4.50831	0.558849	-8.06713	7.19681e-16	3.25447e-14
	FBgn0030539	CG1368	272.693	-8.36047	1.03653	-8.06585	7.27251e-16	3.276e-14
	FBgn0259994	OtopLa	695.969	-3.37708	0.418758	-8.06453	7.35183e-16	3.29899e-14
	FBgn0026721	fat-spondin	451.155	-3.7605	0.466784	-8.0562	7.87003e-16	3.51799e-14
	FBgn0267553	lncRNA:CR45893	191.579	-6.70073	0.834081	-8.03367	9.45973e-16	4.21247e-14
	FBgn0023496	Lip1	198.19	-7.57884	0.945522	-8.0155	1.09689e-15	4.86595e-14
	FBgn0034159	CG15615	351.176	-9.53134	1.19035	-8.00717	1.17376e-15	5.18724e-14
	FBgn0034736	gas	302.962	-4.555	0.568963	-8.00578	1.18709e-15	5.22632e-14
	FBgn0028400	Syt4	298.705	-9.23794	1.15795	-7.97787	1.4888e-15	6.53e-14
	FBgn0010383	Cyp18a1	272.267	-4.41258	0.553751	-7.96852	1.60589e-15	7.01718e-14
	FBgn0260964	Vmat	177.447	-7.17235	0.903391	-7.93936	2.03219e-15	8.84686e-14
	FBgn0035976	PGRP-LC	198.203	-5.54574	0.700337	-7.91868	2.40048e-15	1.04113e-13
	FBgn0033448	hebe	169.291	-6.23221	0.787148	-7.91746	2.42418e-15	1.04751e-13
	FBgn0029838	CG4666	300.546	-9.16151	1.16004	-7.8976	2.84318e-15	1.22099e-13
	FBgn0266758	Esyt2	210.481	-5.00822	0.634156	-7.89745	2.84658e-15	1.22099e-13
	FBgn0029170	TwdlT	441.241	-9.04076	1.14539	-7.89316	2.94641e-15	1.25919e-13
	FBgn0036470	EAChm	227.2	-8.22923	1.04698	-7.85998	3.8418e-15	1.63585e-13
	FBgn0039264	CG11786	202.72	-6.67042	0.848792	-7.85873	3.88058e-15	1.64635e-13
	FBgn0035719	tow	176.024	-6.54838	0.834079	-7.85103	4.12627e-15	1.74425e-13
	FBgn0034720	Liprin-gamma	260.068	-4.42554	0.563977	-7.84701	4.2608e-15	1.79461e-13
	FBgn0033633	Smyd4-3	167.948	-6.26527	0.798498	-7.84632	4.28431e-15	1.79802e-13
	FBgn0030576	CG15890	207.336	-5.48867	0.70006	-7.84028	4.49539e-15	1.87985e-13
	FBgn0032335	CG14915	197.171	7.64424	0.97804	7.81588	5.45801e-15	2.27424e-13
	FBgn0035583	CG13704	177.556	-6.09496	0.780123	-7.81282	5.59246e-15	2.32197e-13
	FBgn0261526	NT1	258.646	-7.53014	0.964197	-7.80975	5.73001e-15	2.37064e-13
	FBgn0034030	CG8192	287.777	-4.59645	0.590248	-7.78732	6.84431e-15	2.82165e-13
	FBgn0035429	CG12017	631.877	-11.2073	1.43933	-7.78643	6.89311e-15	2.83176e-13
	FBgn0023023	CRMP	937.028	-3.00142	0.386895	-7.7577	8.64862e-15	3.54047e-13
	FBgn0039851	mey	788.979	-3.80281	0.490599	-7.75135	9.09227e-15	3.70907e-13
	FBgn0038095	Cyp304a1	358.335	-9.32939	1.20568	-7.73785	1.01108e-14	4.11021e-13
	FBgn0030065	CG12075	576.191	-3.34239	0.432119	-7.73487	1.03509e-14	4.19321e-13
	FBgn0001321	knk	165.36	-6.81184	0.881354	-7.72883	1.08539e-14	4.38173e-13
	FBgn0032284	CG7294	216.236	-6.00368	0.776978	-7.72697	1.1014e-14	4.43107e-13
	FBgn0034662	CG13492	174.009	-6.99434	0.906059	-7.71952	1.16766e-14	4.68149e-13
	FBgn0264599	asRNA:CR43948	180.323	5.64529	0.731454	7.7179	1.18262e-14	4.72305e-13
	FBgn0283479	Alp1	364.17	-3.78867	0.490918	-7.71752	1.18613e-14	4.72305e-13
	FBgn0031718	CG14014	474.632	6.47595	0.839285	7.71602	1.20015e-14	4.75282e-13
	FBgn0039852	nyo	529.961	-3.89212	0.504431	-7.71585	1.20175e-14	4.75282e-13
	FBgn0029994	Ldsdh1	250.387	-4.42066	0.573793	-7.70428	1.31579e-14	5.18625e-13
	FBgn0037181	CG11370	240.364	-5.77137	0.750046	-7.69469	1.41837e-14	5.57174e-13
	FBgn0025643	CG3588	263.898	-8.29311	1.07797	-7.69324	1.43455e-14	5.61642e-13
	FBgn0265011	Np	446.298	-3.56201	0.463639	-7.68274	1.55726e-14	6.07642e-13
	FBgn0040398	CG14629	1517.2	-2.74496	0.357777	-7.67224	1.69013e-14	6.57291e-13
	FBgn0039286	dan	1906.94	2.76405	0.360314	7.67121	1.70384e-14	6.60421e-13
	FBgn0003386	Shaw	167.021	-5.65644	0.737545	-7.66928	1.7297e-14	6.68224e-13
	FBgn0286204	ich	470.575	-3.47125	0.452924	-7.6641	1.80086e-14	6.9342e-13
	FBgn0262483	Rbp	180.175	-5.21622	0.682377	-7.6442	2.10256e-14	8.06925e-13
	FBgn0259150	OtopLc	168.335	-5.8412	0.764377	-7.64177	2.14256e-14	8.19581e-13
	FBgn0052813	CG32813	1030.31	-3.4088	0.446147	-7.64052	2.16341e-14	8.24853e-13
	FBgn0022770	Peritrophin-A	330.465	-5.49765	0.720059	-7.635	2.25825e-14	8.58207e-13
	FBgn0284435	tyn	1904.89	-3.04881	0.399473	-7.63207	2.31009e-14	8.7506e-13
	FBgn0051451	lncRNA:CR31451	250.199	-4.33719	0.56859	-7.62797	2.38484e-14	9.00451e-13
	FBgn0034718	wdp	258.938	-5.18533	0.679866	-7.62699	2.40305e-14	9.04398e-13
	FBgn0002789	Mp20	428.382	-10.7715	1.418	-7.59623	3.0489e-14	1.14378e-12
	FBgn0086906	sls	1871.21	-3.78956	0.499075	-7.59317	3.12173e-14	1.16735e-12
	FBgn0032538	CG16885	259.576	-9.00428	1.18709	-7.58519	3.31988e-14	1.23748e-12
	FBgn0275432	asRNA:CR46264	185.869	7.95056	1.04991	7.5726	3.65823e-14	1.35925e-12
	FBgn0030148	CG3106	160.665	-6.31537	0.834743	-7.56565	3.85938e-14	1.42944e-12
	FBgn0052677	X11Lbeta	382.618	-4.23232	0.559845	-7.55981	4.0367e-14	1.49038e-12
	FBgn0052855	CG32855	172.278	-5.69485	0.753625	-7.55662	4.13682e-14	1.52253e-12
	FBgn0020269	mspo	262.806	-5.28581	0.701416	-7.53591	4.84937e-14	1.77917e-12
	FBgn0028543	NimB2	186.051	-7.91356	1.05292	-7.51585	5.65405e-14	2.06789e-12
	FBgn0051781	lncRNA:CR31781	267.109	-9.1204	1.21521	-7.50522	6.13244e-14	2.23585e-12
	FBgn0036956	CG13813	217.923	-4.89613	0.655716	-7.46684	8.21413e-14	2.98549e-12
	FBgn0038975	Nrx-1	155.742	-7.28449	0.975869	-7.46462	8.35401e-14	3.0269e-12
	FBgn0028544	CG16884	267.302	-9.24577	1.23925	-7.4608	8.59992e-14	3.10635e-12
	FBgn0016013	Faa	167.635	-5.82034	0.781553	-7.44714	9.53859e-14	3.43478e-12
	FBgn0086708	stv	169.474	-7.16009	0.96189	-7.44377	9.78484e-14	3.51261e-12
	FBgn0003429	slo	151.844	-6.10874	0.821716	-7.43413	1.05259e-13	3.76706e-12
	FBgn0016047	nompA	240.529	-8.50171	1.14422	-7.43012	1.08502e-13	3.87124e-12
	FBgn0035131	mthl9	144.594	-6.58251	0.888173	-7.41129	1.25075e-13	4.44892e-12
	FBgn0283651	CG46301	155.825	-6.01384	0.811522	-7.41057	1.25762e-13	4.45976e-12
	FBgn0004865	Eip78C	226.502	-8.92138	1.20797	-7.38544	1.51947e-13	5.37201e-12
	FBgn0036752	Adgf-A	950.954	-2.94702	0.399068	-7.38476	1.52724e-13	5.38318e-12
	FBgn0040551	CG11686	229.46	-4.35183	0.590657	-7.36778	1.73494e-13	6.09684e-12
	FBgn0034717	CG5819	234.534	-4.94283	0.67097	-7.36669	1.74916e-13	6.12838e-12
	FBgn0264272	mwh	507.727	-3.25273	0.441868	-7.36131	1.82116e-13	6.36152e-12
	FBgn0033115	Spn42De	188.68	-5.36057	0.730962	-7.33359	2.2407e-13	7.80367e-12
	FBgn0029507	Tsp42Ed	172.722	-5.84928	0.797889	-7.33094	2.28539e-13	7.93561e-12
	FBgn0038180	Cht5	161.118	-5.86333	0.800112	-7.32814	2.3337e-13	8.07932e-12
	FBgn0020414	Idgf3	285.882	-3.92169	0.535244	-7.32692	2.355e-13	8.12894e-12
	FBgn0031424	VGlut	163.247	-7.79503	1.06445	-7.32304	2.42414e-13	8.34291e-12
	FBgn0250839	CG2016	237.555	-5.23973	0.71674	-7.31051	2.66133e-13	9.13227e-12
	FBgn0263072	CG43347	184.102	-4.83903	0.662448	-7.30476	2.77755e-13	9.50313e-12
	FBgn0031737	obst-E	173.451	-7.87482	1.08192	-7.27855	3.37421e-13	1.15108e-11
	FBgn0033304	Cyp6a13	164.746	5.15225	0.709122	7.26567	3.71193e-13	1.2626e-11
	FBgn0036436	CG4914	174.099	-6.78922	0.935346	-7.25851	3.91367e-13	1.32735e-11
	FBgn0035875	Cpr66Cb	155.66	-7.25862	1.00081	-7.25277	4.08346e-13	1.38092e-11
	FBgn0086611	Lcp65Ag3	493.823	-6.19741	0.855077	-7.24777	4.23674e-13	1.42861e-11
	FBgn0035246	CG13928	1128.48	-2.72412	0.376144	-7.24221	4.41431e-13	1.4842e-11
	FBgn0036196	CG11658	960.847	-2.94611	0.406982	-7.23892	4.52281e-13	1.51631e-11
	FBgn0262593	Shab	223.052	-4.4425	0.61481	-7.2258	4.98164e-13	1.66474e-11
	FBgn0003499	sr	291.434	-4.36018	0.603447	-7.22546	4.99409e-13	1.66474e-11
	FBgn0033658	Twdlbeta	232.392	-9.03621	1.25168	-7.21925	5.22754e-13	1.7376e-11
	FBgn0001217	Hsc70-2	171.083	5.44728	0.755498	7.21019	5.58758e-13	1.852e-11
	FBgn0085376	CG34347	580.079	-3.89472	0.540363	-7.2076	5.6945e-13	1.88209e-11
	FBgn0036547	CG17032	215.309	-4.3479	0.603281	-7.20708	5.71647e-13	1.88329e-11
	FBgn0010019	Cyp4g1	277.741	-3.9659	0.550303	-7.20675	5.73042e-13	1.88329e-11
	FBgn0011603	ine	145.135	-6.17699	0.857808	-7.2009	5.98171e-13	1.96035e-11
	FBgn0035199	tfc	193.824	-8.59647	1.19526	-7.19215	6.37806e-13	2.08439e-11
	FBgn0030884	CG6847	158.466	-7.70174	1.07201	-7.18442	6.74946e-13	2.19961e-11
	dCas9-VPR	#N/A	1499.87	2.58117	0.360018	7.16955	7.5247e-13	2.44542e-11
	FBgn0030887	CG6867	135.276	-6.26028	0.873508	-7.16682	7.67572e-13	2.48757e-11
	FBgn0034070	SP2353	235.643	-4.17545	0.582667	-7.16611	7.71607e-13	2.49372e-11
	FBgn0035434	Drsl5	1004.54	-2.71795	0.379877	-7.15482	8.37851e-13	2.70033e-11
	FBgn0039611	CG14528	234.826	-4.12112	0.576207	-7.15214	8.54352e-13	2.74593e-11
	FBgn0001229	Hsp67Bc	230.091	-4.30108	0.602523	-7.13845	9.43868e-13	3.02531e-11
	FBgn0029896	CG3168	222.175	-4.3582	0.610559	-7.13805	9.46653e-13	3.02592e-11
	FBgn0029907	Atx-1	268.331	3.96492	0.555791	7.13384	9.761e-13	3.11152e-11
	FBgn0030574	CG9413	193.129	-8.54304	1.19777	-7.13245	9.86001e-13	3.13287e-11
	FBgn0033464	CG1441	189.004	-8.2573	1.15776	-7.13214	9.88169e-13	3.13287e-11
	FBgn0028996	onecut	621.738	-3.03931	0.426786	-7.1214	1.06835e-12	3.37788e-11
	FBgn0052564	CG32564	189.017	-7.25685	1.02064	-7.11008	1.15972e-12	3.65688e-11
	FBgn0040099	lectin-28C	147.463	-5.42853	0.76405	-7.10494	1.20376e-12	3.78553e-11
	FBgn0032899	CG9338	139.669	-7.19141	1.01243	-7.10314	1.21954e-12	3.82482e-11
	FBgn0028572	qtc	186.396	-4.80273	0.677892	-7.08479	1.39255e-12	4.35575e-11
	FBgn0034499	Cpr56F	360.411	-10.5181	1.48477	-7.08399	1.40067e-12	4.3694e-11
	FBgn0036288	CG10660	129.786	-6.20883	0.878949	-7.06393	1.61861e-12	5.03582e-11
	FBgn0030590	CG9518	198.951	-8.12682	1.15197	-7.05471	1.72956e-12	5.3667e-11
	FBgn0039479	CG14257	322.138	-10.1735	1.44407	-7.04501	1.85444e-12	5.73891e-11
	FBgn0031918	CG6055	181.835	-5.40892	0.767985	-7.043	1.8814e-12	5.80695e-11
	FBgn0037217	CG14636	169.755	-5.91739	0.840269	-7.04225	1.89159e-12	5.82299e-11
	FBgn0027600	obst-B	372.588	-10.5569	1.49976	-7.03907	1.93532e-12	5.94194e-11
	FBgn0267277	asRNA:CR45713	296.492	-4.84014	0.688458	-7.03041	2.05932e-12	6.30606e-11
	FBgn0039217	CG13627	225.429	-8.27346	1.17724	-7.02783	2.09771e-12	6.40681e-11
	FBgn0085447	sif	187.109	-4.49949	0.640614	-7.02371	2.16048e-12	6.58129e-11
	FBgn0284232	CG46316	224.197	-8.26852	1.17741	-7.02266	2.17683e-12	6.61383e-11
	FBgn0087002	apolpp	18513.8	-2.38918	0.340458	-7.01755	2.25797e-12	6.84252e-11
	FBgn0036112	CG14147	354.424	-10.4888	1.49577	-7.0123	2.34428e-12	7.08567e-11
	FBgn0032798	CG10132	183.291	-4.5116	0.643784	-7.00794	2.41857e-12	7.29134e-11
	FBgn0035917	Zasp66	230.136	-5.77277	0.823828	-7.00725	2.43055e-12	7.30858e-11
	FBgn0034797	nahoda	1329.47	-2.57938	0.368656	-6.99671	2.62034e-12	7.85899e-11
	FBgn0027585	CG8740	142.531	-7.17459	1.02758	-6.98201	2.90993e-12	8.70517e-11
	FBgn0029931	CG14427	139.472	5.37961	0.771199	6.97564	3.04483e-12	9.08543e-11
	FBgn0038194	Cyp6d5	756.603	-2.92965	0.420269	-6.97089	3.14935e-12	9.37334e-11
	FBgn0004781	Ccp84Ac	356.801	-10.4205	1.49543	-6.96825	3.20898e-12	9.52651e-11
	FBgn0036810	CG6885	157.301	4.98309	0.715841	6.96117	3.37458e-12	9.9927e-11
	FBgn0032299	CG17127	306.277	-10.2188	1.46832	-6.95954	3.41377e-12	1.00832e-10
	FBgn0085411	CG34382	223.524	-4.34708	0.627831	-6.92396	4.39199e-12	1.29397e-10
	FBgn0030634	CG9164	129.508	-6.26439	0.906966	-6.90697	4.95105e-12	1.45243e-10
	FBgn0001258	Ldh	933.134	-2.78357	0.403015	-6.90687	4.95472e-12	1.45243e-10
	FBgn0283508	nw	5176.61	-2.27232	0.329306	-6.90034	5.18777e-12	1.51694e-10
	FBgn0038465	Irc	507.81	-3.30259	0.478902	-6.89618	5.34194e-12	1.55811e-10
	FBgn0259233	CG42331	163.656	-7.70972	1.11815	-6.89506	5.38425e-12	1.56653e-10
	FBgn0266579	tau	163.815	-4.67229	0.678436	-6.88685	5.70408e-12	1.65546e-10
	FBgn0052571	TwdlX	196.189	-8.69578	1.26407	-6.87921	6.01873e-12	1.74245e-10
	FBgn0051253	CG31253	477.812	3.07899	0.4481	6.87122	6.36552e-12	1.83828e-10
	FBgn0051131	CG31131	477.533	3.07817	0.448132	6.86888	6.47084e-12	1.86408e-10
	FBgn0034530	Rcd6	235.229	-4.08223	0.594808	-6.8631	6.73815e-12	1.93631e-10
	FBgn0031294	IA-2	210.635	-4.32932	0.630868	-6.86248	6.76729e-12	1.9399e-10
	FBgn0087011	CG41520	175.198	-4.60864	0.672754	-6.85041	7.36401e-12	2.10578e-10
	FBgn0264001	bru3	529.703	-3.54876	0.518159	-6.84878	7.44812e-12	2.12463e-10
	FBgn0263118	tx	193.648	-4.49496	0.657134	-6.84024	7.90586e-12	2.2497e-10
	FBgn0033438	Mmp2	438.733	-3.92647	0.574095	-6.8394	7.95241e-12	2.25744e-10
	FBgn0266417	ringer	124	-5.77705	0.845363	-6.83381	8.26894e-12	2.3416e-10
	FBgn0051719	RluA-1	253.782	-3.83091	0.561123	-6.82721	8.65793e-12	2.44581e-10
	FBgn0038156	side-IV	344.654	-3.4799	0.510983	-6.81021	9.74561e-12	2.74643e-10
	FBgn0004228	mex1	195.997	-4.19767	0.616745	-6.80616	1.00235e-11	2.81793e-10
	FBgn0039043	CG17121	156.941	-8.29966	1.22004	-6.80279	1.02615e-11	2.87792e-10
	FBgn0010397	LamC	1020.5	-3.6676	0.540025	-6.79154	1.10944e-11	3.10404e-10
	FBgn0040091	Ugt58Fa	215.82	-4.03502	0.594425	-6.7881	1.13616e-11	3.1712e-10
	FBgn0262476	CG43066	123.486	-6.3709	0.938701	-6.78692	1.14549e-11	3.1896e-10
	FBgn0032218	CG5381	226.143	-3.92204	0.578038	-6.78508	1.16021e-11	3.2229e-10
	FBgn0033753	Cyp301a1	154.768	-5.84098	0.863308	-6.76582	1.32557e-11	3.67351e-10
	FBgn0030027	CG1632	201.61	-4.22046	0.624177	-6.76164	1.36434e-11	3.77197e-10
	FBgn0032213	CG5390	332.164	-4.24703	0.62853	-6.75709	1.40795e-11	3.88336e-10
	FBgn0031857	LUBEL	170.892	-8.5229	1.26302	-6.74805	1.49842e-11	4.12313e-10
	FBgn0036607	CG13059	150.297	-8.39795	1.24527	-6.74389	1.54199e-11	4.23304e-10
	FBgn0037427	Osi17	128.474	-6.25851	0.929024	-6.73665	1.62075e-11	4.43881e-10
	FBgn0261113	Xrp1	2318.32	-2.88253	0.427982	-6.73517	1.63733e-11	4.46505e-10
	FBgn0284236	CG46320	171.968	-4.61006	0.684481	-6.73512	1.63799e-11	4.46505e-10
	FBgn0032773	fon	166.38	-7.04421	1.04745	-6.7251	1.75469e-11	4.77202e-10
	FBgn0040359	CG11380	285.008	-10.0792	1.49923	-6.72292	1.78124e-11	4.83296e-10
	FBgn0032362	spz4	178.89	-4.29483	0.63938	-6.71718	1.85273e-11	5.01526e-10
	FBgn0034638	CG10433	147.802	-7.05698	1.05393	-6.69584	2.14433e-11	5.79119e-10
	FBgn0035770	pst	213.122	-4.39869	0.657091	-6.69419	2.16871e-11	5.84349e-10
	FBgn0031258	CG4297	218.883	-4.26086	0.636551	-6.69367	2.17647e-11	5.8509e-10
	FBgn0261041	stj	153.46	-4.63421	0.693496	-6.6824	2.35061e-11	6.30451e-10
	FBgn0037935	CG6834	186.93	-4.33924	0.649912	-6.67666	2.44456e-11	6.54145e-10
	FBgn0003137	Ppn	5666.36	-2.29384	0.343751	-6.67299	2.50641e-11	6.69159e-10
	FBgn0003888	betaTub60D	8784.43	-2.19582	0.329805	-6.65793	2.77719e-11	7.39171e-10
	FBgn0035103	Vdup1	852.326	-2.62682	0.394554	-6.65771	2.78132e-11	7.39171e-10
	FBgn0262972	lncRNA:CR43283	152.693	-8.37321	1.26214	-6.63411	3.2646e-11	8.65639e-10
	FBgn0036351	CG14107	511.251	-3.00229	0.452995	-6.62765	3.41082e-11	9.02359e-10
	FBgn0024361	Tsp2A	188.998	-4.11181	0.620501	-6.62659	3.43526e-11	9.06768e-10
	FBgn0028481	CG4341	143.037	-5.86144	0.886423	-6.61247	3.77966e-11	9.95423e-10
	FBgn0243586	Tb	244.753	-9.81184	1.48455	-6.60931	3.86121e-11	1.01461e-09
	FBgn0039620	wat	193.649	-7.23754	1.09585	-6.60449	3.98895e-11	1.04582e-09
	FBgn0028542	NimB4	159.763	-8.41701	1.27466	-6.60332	4.02039e-11	1.05073e-09
	FBgn0265356	tn	327.33	-6.4667	0.979339	-6.60313	4.02567e-11	1.05073e-09
	FBgn0039008	CG6972	258.796	-10.0328	1.51967	-6.60194	4.05805e-11	1.05639e-09
	FBgn0051626	CG31626	369.555	-4.58131	0.693969	-6.60162	4.06698e-11	1.05639e-09
	FBgn0036594	CG13047	260.522	-10.041	1.52106	-6.60134	4.07454e-11	1.05639e-09
	FBgn0011286	RyR	709.763	-3.63283	0.550464	-6.59957	4.12365e-11	1.06675e-09
	FBgn0013755	Bro	143.411	5.04628	0.765586	6.59139	4.35737e-11	1.12472e-09
	FBgn0037992	CG4702	954.369	-2.79291	0.423872	-6.58904	4.42691e-11	1.14015e-09
	FBgn0001083	fw	301.753	-3.61016	0.547977	-6.58816	4.45306e-11	1.14436e-09
	FBgn0037178	CG12546	137.708	-7.7822	1.18174	-6.58537	4.53761e-11	1.16097e-09
	FBgn0037180	CG14452	137.708	-7.7822	1.18174	-6.58537	4.53761e-11	1.16097e-09
	FBgn0283451	br	185.199	-5.02788	0.76438	-6.57772	4.77702e-11	1.21955e-09
	FBgn0033033	scaf	449.676	-3.0442	0.462898	-6.57639	4.82011e-11	1.22786e-09
	FBgn0035379	spz5	118.431	-7.33949	1.11615	-6.57573	4.84138e-11	1.2306e-09
	FBgn0266377	Pde8	285.919	-3.53945	0.539106	-6.5654	5.18936e-11	1.31618e-09
	FBgn0261673	nemy	912.981	-2.75194	0.420028	-6.5518	5.68476e-11	1.4387e-09
	FBgn0003486	spo	654.963	2.70115	0.412535	6.54769	5.84343e-11	1.47566e-09
	FBgn0053547	Rim	137.14	-8.08943	1.23759	-6.53642	6.30104e-11	1.58778e-09
	FBgn0267657	asRNA:CR45995	117.471	-7.33883	1.12288	-6.53569	6.33167e-11	1.59206e-09
	FBgn0035636	Cralbp	245.323	-3.90343	0.600378	-6.50162	7.94604e-11	1.99261e-09
	FBgn0051343	CG31343	114.021	-6.91649	1.06385	-6.50138	7.95884e-11	1.99261e-09
	FBgn0036952	CG6933	141.571	-8.989	1.38454	-6.49243	8.44616e-11	2.11009e-09
	FBgn0001208	Hn	136.831	-6.93777	1.0695	-6.4869	8.76182e-11	2.18428e-09
	FBgn0261836	Msp300	1399.73	-2.41189	0.371965	-6.48418	8.92168e-11	2.21939e-09
	FBgn0037565	CG9626	153.524	-4.68289	0.723734	-6.47046	9.77046e-11	2.42536e-09
	FBgn0259736	CG42390	166.412	-4.37629	0.677822	-6.4564	1.07221e-10	2.65593e-09
	FBgn0035522	CG1273	1083.65	-2.66917	0.414379	-6.44136	1.18407e-10	2.9268e-09
	FBgn0051973	Cda5	775.874	-2.64487	0.410996	-6.43529	1.23242e-10	3.03987e-09
	FBgn0034903	sona	172.736	-5.90592	0.919351	-6.42401	1.3273e-10	3.267e-09
	FBgn0032087	CG9568	144.733	-8.28178	1.28963	-6.42182	1.34651e-10	3.30732e-09
	FBgn0005626	ple	111.95	-5.72545	0.891656	-6.42114	1.35255e-10	3.31517e-09
	FBgn0030897	Frq1	136.457	-6.43235	1.00186	-6.4204	1.3592e-10	3.32448e-09
	FBgn0036780	CG7330	173.059	-7.85572	1.22667	-6.4041	1.51262e-10	3.69199e-09
	FBgn0039075	CG4393	193.672	-4.60571	0.719462	-6.40161	1.53748e-10	3.74484e-09
	FBgn0085397	Fili	1008.65	-2.42958	0.380118	-6.39165	1.641e-10	3.98865e-09
	FBgn0034885	Eglp4	260.943	-3.48365	0.545942	-6.38099	1.7595e-10	4.2678e-09
	FBgn0270928	VAChT	209.781	-9.73688	1.52635	-6.37921	1.78007e-10	4.30872e-09
	FBgn0010434	cora	4039.18	-2.10974	0.331164	-6.37069	1.88179e-10	4.54551e-09
	FBgn0033968	hui	108.235	-7.19471	1.13125	-6.35999	2.01772e-10	4.86061e-09
	FBgn0051235	CG31235	104.926	-6.79727	1.06879	-6.35977	2.02057e-10	4.86061e-09
	FBgn0030742	CG9919	265.109	-3.47423	0.546669	-6.35528	2.08051e-10	4.9945e-09
	FBgn0011296	l(2)efl	110.199	-7.17459	1.13106	-6.34324	2.24984e-10	5.38348e-09
	FBgn0053519	Unc-89	138.514	-5.27158	0.831072	-6.34311	2.25177e-10	5.38348e-09
	FBgn0032713	CG17323	873.187	-2.46871	0.389405	-6.3397	2.30212e-10	5.49259e-09
	FBgn0037227	TwdlV	205.713	-9.70593	1.53218	-6.33471	2.37792e-10	5.66187e-09
	FBgn0027790	GV1	116.359	-5.115	0.808292	-6.32816	2.48103e-10	5.89535e-09
	FBgn0030234	CG15211	475.773	-2.85279	0.451269	-6.3217	2.58703e-10	6.13472e-09
	FBgn0034137	CG4945	118.313	-5.16711	0.817723	-6.3189	2.63432e-10	6.23421e-09
	FBgn0035538	DopEcR	110.295	-5.77417	0.91515	-6.30953	2.79884e-10	6.61012e-09
	FBgn0029761	SK	109.384	-5.54041	0.879718	-6.29794	3.01629e-10	7.1093e-09
	FBgn0004389	bnk	658.755	6.29076	0.999101	6.29642	3.04593e-10	7.16469e-09
	FBgn0283680	IP3K2	436.824	-3.08474	0.490005	-6.29532	3.06768e-10	7.20133e-09
	FBgn0264894	CG44085	350.679	-3.23808	0.514558	-6.29294	3.11504e-10	7.29783e-09
	FBgn0030160	CG9691	130.584	-8.15978	1.29786	-6.2871	3.23447e-10	7.56245e-09
	FBgn0037419	Osi12	102.003	-6.76285	1.07581	-6.28627	3.25194e-10	7.58807e-09
	FBgn0031630	CG15629	280.682	-3.303	0.525644	-6.28372	3.30564e-10	7.69798e-09
	FBgn0031741	CG11034	373.699	3.02707	0.4818	6.28283	3.32465e-10	7.72684e-09
	FBgn0010470	Fkbp14	3651.41	-2.06911	0.329836	-6.27314	3.53837e-10	8.2072e-09
	FBgn0041194	Prat2	882.965	-2.43879	0.389335	-6.26398	3.75274e-10	8.68715e-09
	FBgn0025712	CG13920	534.713	-2.75361	0.440706	-6.24819	4.15237e-10	9.59322e-09
	FBgn0039024	CG4721	100.909	-6.09425	0.975599	-6.24667	4.19295e-10	9.66781e-09
	FBgn0002023	Lim3	136.235	-6.00181	0.96107	-6.24492	4.24014e-10	9.75735e-09
	FBgn0262813	CG43184	160.323	9.29743	1.49006	6.23964	4.38576e-10	1.00726e-08
	FBgn0036469	CG18649	131.525	-9.00772	1.4439	-6.23845	4.41936e-10	1.01298e-08
	FBgn0039647	jus	133.11	-4.61272	0.740114	-6.23244	4.59221e-10	1.05054e-08
	FBgn0032435	Oatp33Eb	117.426	-7.11019	1.14148	-6.22891	4.69688e-10	1.07238e-08
	FBgn0259680	Pkcdelta	102.012	-6.74289	1.08261	-6.22837	4.71308e-10	1.07398e-08
	FBgn0038919	Qsox2	118.728	-5.53361	0.888842	-6.22564	4.79603e-10	1.08902e-08
	FBgn0031081	Nep3	130.548	-4.66245	0.748919	-6.22558	4.79777e-10	1.08902e-08
	FBgn0045761	CHKov1	103.154	-5.64526	0.907996	-6.21728	5.05859e-10	1.14599e-08
	FBgn0051522	CG31522	3306.12	-2.12724	0.342245	-6.21555	5.11465e-10	1.15645e-08
	FBgn0250785	vari	2005.92	-2.15003	0.346289	-6.20878	5.33983e-10	1.20272e-08
	FBgn0265052	St3	206.062	-9.69704	1.56183	-6.20877	5.33994e-10	1.20272e-08
	FBgn0032252	loh	220.767	-3.56609	0.574781	-6.20426	5.49542e-10	1.23536e-08
	FBgn0031850	Tsp	1026.69	-2.42742	0.391629	-6.19825	5.70951e-10	1.28102e-08
	FBgn0039704	neo	1304.2	-2.26431	0.365523	-6.19472	5.83879e-10	1.30751e-08
	FBgn0053143	CG33143	108.87	-5.46131	0.882876	-6.18582	6.17792e-10	1.3808e-08
	FBgn0034253	CG10936	454.426	-4.10383	0.664469	-6.17611	6.57015e-10	1.46388e-08
	FBgn0039536	unc80	96.3625	-5.97956	0.968193	-6.176	6.57472e-10	1.46388e-08
	FBgn0051198	CG31198	121.35	-7.20178	1.16633	-6.17475	6.62688e-10	1.47268e-08
	FBgn0050457	CG30457	169.582	-6.67466	1.08148	-6.1718	6.75158e-10	1.49754e-08
	FBgn0037409	Osi24	108.202	-5.39114	0.873891	-6.16912	6.8671e-10	1.52027e-08
	FBgn0031910	CG15818	108.878	-10.218	1.65892	-6.15945	7.2997e-10	1.61298e-08
	FBgn0041337	Cyp309a2	243.811	-4.43744	0.720486	-6.15894	7.32315e-10	1.61511e-08
	FBgn0035511	Cpr64Ab	179.542	-9.48694	1.54085	-6.15693	7.41675e-10	1.63266e-08
	FBgn0000024	Ace	111.747	-7.80356	1.26874	-6.15066	7.71592e-10	1.69532e-08
	FBgn0028550	Atf3	170.657	-3.98397	0.64898	-6.13882	8.31384e-10	1.82326e-08
	FBgn0263316	Mrp4	651.203	-2.52863	0.412158	-6.13511	8.51005e-10	1.86279e-08
	FBgn0267705	asRNA:CR46038	98.6382	-7.05066	1.14991	-6.13148	8.70665e-10	1.90226e-08
	FBgn0020294	ko	239.353	-3.40871	0.556277	-6.12773	8.91425e-10	1.94397e-08
	FBgn0266448	CG45078	125.353	-8.95988	1.46293	-6.12462	9.09022e-10	1.97865e-08
	FBgn0263216	CG43386	171.665	-9.44953	1.54382	-6.12087	9.30683e-10	2.02203e-08
	FBgn0060296	pain	136.637	-4.51885	0.738787	-6.11658	9.56056e-10	2.07329e-08
	FBgn0033958	jef	106.839	-7.40079	1.21171	-6.10773	1.0106e-09	2.18752e-08
	FBgn0051028	CG31028	157.169	-4.88673	0.800332	-6.10588	1.02238e-09	2.2089e-08
	FBgn0037146	CG7470	470.909	-2.83377	0.464209	-6.10451	1.03113e-09	2.2237e-08
	FBgn0033271	CG8708	129.851	-4.74107	0.776717	-6.10398	1.03459e-09	2.22703e-08
	FBgn0032856	CG16798	154.334	-9.22633	1.5135	-6.09602	1.08741e-09	2.33643e-08
	FBgn0003090	pk	522.552	-3.02375	0.496586	-6.08907	1.13568e-09	2.43565e-08
	FBgn0021742	C901	132.289	-4.90989	0.806807	-6.08559	1.16064e-09	2.48462e-08
	FBgn0266566	CG45105	124.809	-4.80586	0.789887	-6.08424	1.17045e-09	2.50102e-08
	FBgn0030747	CG4301	99.4883	-7.0485	1.16002	-6.07617	1.23088e-09	2.62535e-08
	FBgn0037085	Neu2	111.537	7.74453	1.27481	6.07504	1.23957e-09	2.63906e-08
	FBgn0051100	CG31100	122.476	-7.59411	1.251	-6.07045	1.27556e-09	2.71073e-08
	FBgn0000287	salr	247.511	-4.22534	0.696097	-6.07004	1.27874e-09	2.71257e-08
	FBgn0001254	ImpE2	2712.29	-2.57909	0.425171	-6.066	1.31133e-09	2.77665e-08
	FBgn0030778	CG4678	96.9651	-7.0578	1.16373	-6.06481	1.32108e-09	2.79221e-08
	FBgn0033524	Cyp49a1	130.753	-5.21342	0.859709	-6.06416	1.32641e-09	2.79695e-08
	FBgn0032021	CG7781	227.066	-3.59452	0.592768	-6.06396	1.32811e-09	2.79695e-08
	FBgn0031913	CG5958	1654.61	-2.1847	0.36031	-6.06341	1.33267e-09	2.8015e-08
	FBgn0038366	CG4576	251.73	-3.34513	0.55185	-6.06167	1.34713e-09	2.82679e-08
	FBgn0040281	Aplip1	100.542	-5.30191	0.875285	-6.05736	1.38376e-09	2.89533e-08
	FBgn0031734	CG11147	177.908	-9.48011	1.56509	-6.05724	1.38476e-09	2.89533e-08
	FBgn0037448	CG15186	91.4433	-6.19519	1.02357	-6.05256	1.42566e-09	2.97553e-08
	FBgn0035777	CG8563	94.501	-6.65184	1.10011	-6.04653	1.47999e-09	3.08339e-08
	FBgn0039411	dysf	187.612	-4.27019	0.7068	-6.04158	1.52612e-09	3.17383e-08
	FBgn0263973	jv	115.271	-4.79582	0.794653	-6.03511	1.58859e-09	3.29458e-08
	FBgn0035508	CG15005	213.023	-6.19963	1.02728	-6.03498	1.58982e-09	3.29458e-08
	FBgn0015575	alpha-Est7	115.899	-5.15863	0.854971	-6.03369	1.60253e-09	3.31502e-08
	FBgn0051233	CG31233	108.401	-6.28678	1.04494	-6.01639	1.78349e-09	3.68282e-08
	FBgn0264753	Rgk1	93.7627	-6.58975	1.09707	-6.00666	1.89383e-09	3.90376e-08
	FBgn0036208	CG10361	93.2907	-5.72505	0.954115	-6.00038	1.96854e-09	4.05061e-08
	FBgn0038134	wntD	482.128	2.71326	0.45224	5.99961	1.97795e-09	4.0628e-08
	FBgn0035325	CG13806	126.193	-7.25669	1.2106	-5.9943	2.04364e-09	4.19035e-08
	FBgn0263995	cpo	1838.38	-2.18974	0.365426	-5.99229	2.06904e-09	4.23499e-08
	FBgn0001991	Ca-alpha1D	413.407	-2.82021	0.470865	-5.98943	2.10581e-09	4.30271e-08
	FBgn0035308	CG15822	552.846	-3.56102	0.595119	-5.98371	2.18108e-09	4.44871e-08
	FBgn0260499	qvr	102.588	-7.02456	1.17423	-5.9823	2.20014e-09	4.47976e-08
	FBgn0037487	thw	119.612	-8.92283	1.4917	-5.98165	2.20886e-09	4.48968e-08
	FBgn0043806	CG32032	116.713	-5.41874	0.906164	-5.97987	2.23321e-09	4.53127e-08
	FBgn0051145	CG31145	432.374	-3.1511	0.52712	-5.97795	2.25962e-09	4.57691e-08
	FBgn0086673	CG13272	152.612	-9.28144	1.55527	-5.96774	2.40564e-09	4.86423e-08
	FBgn0039052	CG6733	154.618	-6.9067	1.15783	-5.96521	2.44315e-09	4.93152e-08
	FBgn0029836	CG5928	113.517	-7.63445	1.28367	-5.94735	2.72519e-09	5.49133e-08
	FBgn0265084	CG44195	106.04	-5.46643	0.921417	-5.93264	2.9811e-09	5.99664e-08
	FBgn0266492	SclB	169.346	-9.41617	1.58727	-5.93229	2.98743e-09	5.99903e-08
	FBgn0039244	CG11069	595.05	-2.56366	0.432304	-5.93022	3.02538e-09	6.0648e-08
	FBgn0030592	CG9514	129.062	-4.5495	0.76752	-5.92753	3.07524e-09	6.15417e-08
	FBgn0004919	gol	423.304	-2.9235	0.494027	-5.9177	3.26467e-09	6.52207e-08
	FBgn0263037	CG43332	2247.94	-2.17203	0.36718	-5.91543	3.31006e-09	6.60145e-08
	FBgn0031632	CG15628	3627.15	2.05975	0.348296	5.91381	3.34291e-09	6.65558e-08
	FBgn0040383	CG5254	351.878	-2.89617	0.489981	-5.91078	3.4049e-09	6.76746e-08
	FBgn0283437	PPO1	449.974	-3.7834	0.640337	-5.90846	3.45325e-09	6.85188e-08
	FBgn0033983	ADPS	143.225	-4.12982	0.699093	-5.90739	3.47564e-09	6.8846e-08
	FBgn0085195	CG34166	101.705	-7.88964	1.3363	-5.90409	3.54594e-09	7.01195e-08
	FBgn0264006	dysc	98.4081	-7.62779	1.29213	-5.90327	3.56361e-09	7.03497e-08
	FBgn0250862	CG42237	169.812	-3.91181	0.662693	-5.9029	3.57159e-09	7.03881e-08
	FBgn0039084	CG10175	92.9468	-6.89834	1.16952	-5.89844	3.66956e-09	7.21968e-08
	FBgn0033827	CG17047	97.0994	-5.68321	0.963859	-5.89631	3.7173e-09	7.3013e-08
	FBgn0039612	CG14523	155.431	-3.89889	0.661445	-5.89451	3.75784e-09	7.36852e-08
	FBgn0031307	MFS3	498.855	-3.39023	0.576051	-5.8853	3.97339e-09	7.7781e-08
	FBgn0005658	Ets65A	137.015	-6.20986	1.05775	-5.87083	4.33613e-09	8.47397e-08
	FBgn0029864	CG15894	87.0084	-6.52172	1.11127	-5.86872	4.3918e-09	8.56842e-08
	FBgn0013467	igl	130.609	-9.07751	1.54695	-5.86802	4.41026e-09	8.59006e-08
	FBgn0038725	CG6184	140.347	-9.16336	1.56218	-5.86577	4.47054e-09	8.69297e-08
	FBgn0033362	CG8172	134.497	-9.04982	1.54309	-5.86474	4.49836e-09	8.7317e-08
	FBgn0028422	GluRIID	97.0395	-7.27823	1.24107	-5.86448	4.50543e-09	8.7317e-08
	FBgn0034999	CG3394	155.934	-3.87065	0.660081	-5.8639	4.5211e-09	8.74755e-08
	FBgn0051665	wry	89.1383	-9.92758	1.69583	-5.8541	4.79597e-09	9.264e-08
	FBgn0000075	amd	670.996	-2.7156	0.46439	-5.84767	4.98492e-09	9.61306e-08
	FBgn0013433	beat-Ia	195.988	-4.31431	0.738192	-5.84443	5.08317e-09	9.78636e-08
	FBgn0054003	NimB3	88.8478	-9.91189	1.69606	-5.84407	5.0941e-09	9.79124e-08
	FBgn0052633	CG32633	87.0713	-6.48297	1.11172	-5.83147	5.49414e-09	1.05428e-07
	FBgn0002571	Mal-A3	117.543	-8.92514	1.53082	-5.83031	5.53237e-09	1.05987e-07
	FBgn0019643	AANAT1	94.6485	-7.57123	1.29935	-5.82696	5.64455e-09	1.07959e-07
	FBgn0038136	CG8774	96.4709	-7.58754	1.30238	-5.82589	5.68091e-09	1.08477e-07
	FBgn0259678	sqa	106.171	-4.77978	0.821417	-5.81895	5.92195e-09	1.12895e-07
	FBgn0034394	CG15096	120.049	-4.56309	0.784272	-5.81825	5.94663e-09	1.1318e-07
	FBgn0250907	Cht10	967.641	-2.35445	0.405356	-5.80834	6.30962e-09	1.19893e-07
	FBgn0033367	PPO2	1052.67	-2.18592	0.37643	-5.80698	6.36099e-09	1.20673e-07
	FBgn0261545	CG42663	486.525	-2.57843	0.444065	-5.80641	6.38247e-09	1.20884e-07
	FBgn0261053	Cad86C	302.292	-3.3406	0.575562	-5.80406	6.47263e-09	1.22392e-07
	FBgn0085390	Dgk	166.827	-3.7641	0.649767	-5.793	6.91421e-09	1.30531e-07
	FBgn0035090	CG2736	104.514	-7.80531	1.35001	-5.78166	7.39651e-09	1.3941e-07
	FBgn0036600	CG13043	94.1577	-8.37013	1.44844	-5.77871	7.52768e-09	1.41654e-07
	FBgn0000568	Eip75B	1318.1	-2.19773	0.380379	-5.77774	7.57124e-09	1.42244e-07
	FBgn0031627	fipi	84.7184	-9.85433	1.70581	-5.7769	7.60873e-09	1.42719e-07
	FBgn0025683	CG3164	1785.66	-2.51996	0.437014	-5.7663	8.10295e-09	1.51745e-07
	FBgn0020377	Sr-CII	1522.07	2.46373	0.427378	5.76477	8.17695e-09	1.52885e-07
	FBgn0003162	Pu	169.926	-3.6499	0.634091	-5.75612	8.60704e-09	1.60669e-07
	FBgn0034661	CG4386	129.799	-9.05055	1.57311	-5.75327	8.75355e-09	1.63143e-07
	FBgn0053556	form3	166.697	-3.6887	0.641235	-5.7525	8.79341e-09	1.63625e-07
	FBgn0052073	CG32073	210.673	-4.76171	0.827841	-5.75197	8.82105e-09	1.63878e-07
	FBgn0260660	Mp	128.311	-9.0355	1.57267	-5.74534	9.17368e-09	1.70158e-07
	FBgn0050456	CG30456	109.715	-4.55176	0.792395	-5.7443	9.22995e-09	1.7093e-07
	FBgn0033134	Tsp42El	139.106	-9.12742	1.5891	-5.74377	9.25903e-09	1.71197e-07
	FBgn0028704	Nckx30C	166.865	-3.69805	0.644148	-5.741	9.41218e-09	1.73753e-07
	FBgn0033791	Drl-2	99.6798	-7.78605	1.3574	-5.73599	9.69452e-09	1.78682e-07
	FBgn0051324	CG31324	92.5796	-7.47546	1.30434	-5.7312	9.97239e-09	1.83514e-07
	FBgn0030077	CG15365	132.988	-4.53492	0.791401	-5.73025	1.00285e-08	1.84256e-07
	FBgn0034396	CG15097	104.702	-5.93825	1.03636	-5.72991	1.00485e-08	1.84334e-07
	FBgn0051005	qless	1239.98	-2.69121	0.469976	-5.72628	1.02659e-08	1.88026e-07
	FBgn0000451	ect	3227.79	-11.9748	2.09147	-5.72552	1.0312e-08	1.88574e-07
	FBgn0041181	Tep3	81.7953	-9.7858	1.71329	-5.7117	1.11855e-08	2.04037e-07
	FBgn0267910	lncRNA:CR34335	852.288	2.77775	0.486336	5.71159	1.11926e-08	2.04037e-07
	FBgn0262160	CG9932	435.779	-2.74836	0.481733	-5.70516	1.16232e-08	2.11557e-07
	FBgn0026361	43713	3083.49	2.09019	0.366635	5.70101	1.19096e-08	2.16433e-07
	FBgn0033782	sug	234.897	-3.18194	0.558888	-5.69334	1.2458e-08	2.26045e-07
	FBgn0035574	RhoGEF64C	212.356	-3.71607	0.653242	-5.68865	1.28044e-08	2.31971e-07
	FBgn0022702	Cht2	1216.56	-2.10302	0.36989	-5.68554	1.30399e-08	2.35871e-07
	FBgn0033359	lint	380.894	-2.83776	0.49918	-5.68484	1.30932e-08	2.36469e-07
	FBgn0028381	Decay	79.9462	-9.76203	1.71925	-5.67808	1.36217e-08	2.45633e-07
	FBgn0004858	elB	366.19	-2.73302	0.482243	-5.66731	1.45057e-08	2.6117e-07
	FBgn0036382	CG13737	98.2535	-7.72089	1.36339	-5.66302	1.48734e-08	2.67073e-07
	FBgn0266451	fau	95.7075	-8.59055	1.51697	-5.66295	1.48793e-08	2.67073e-07
	FBgn0034286	dpr13	89.7838	-5.45491	0.96413	-5.65786	1.53272e-08	2.7469e-07
	FBgn0261703	gce	125.598	-4.46084	0.789081	-5.65321	1.57479e-08	2.81796e-07
	FBgn0031012	CG8051	79.9735	-6.40062	1.13242	-5.65218	1.58425e-08	2.83053e-07
	FBgn0052354	CG32354	195.632	-3.40198	0.602104	-5.65015	1.60308e-08	2.8598e-07
	FBgn0038720	CG6231	570.08	-2.40304	0.425954	-5.64154	1.68535e-08	3.00197e-07
	FBgn0004780	Ccp84Ad	88.4763	-7.45265	1.32118	-5.64092	1.69144e-08	3.00824e-07
	FBgn0083951	CG34115	82.174	-9.67266	1.71506	-5.63984	1.7021e-08	3.02259e-07
	FBgn0035360	CG1246	121.943	-4.15162	0.73651	-5.63687	1.73166e-08	3.0704e-07
	FBgn0032684	CG10178	99.5447	-6.398	1.1355	-5.63453	1.75541e-08	3.10779e-07
	FBgn0033250	CG14762	124.12	-8.9689	1.59799	-5.61263	1.99279e-08	3.5227e-07
	FBgn0004620	GluRIIA	97.0722	-4.85782	0.865861	-5.61039	2.01875e-08	3.55861e-07
	FBgn0031762	CG9098	149.467	-3.83461	0.683489	-5.61035	2.0192e-08	3.55861e-07
	FBgn0003060	CG9757	77.8858	-9.68205	1.72724	-5.60552	2.07634e-08	3.65379e-07
	FBgn0262717	Skeletor	323.188	-2.81348	0.502069	-5.60377	2.09734e-08	3.68519e-07
	FBgn0033443	CG1698	79.471	-9.64256	1.72183	-5.6002	2.14109e-08	3.75641e-07
	FBgn0039332	alrm	125.71	-8.9913	1.60699	-5.59511	2.20487e-08	3.86249e-07
	FBgn0004511	dy	140.509	-3.99725	0.715661	-5.5854	2.33166e-08	4.07848e-07
	FBgn0027654	jdp	129.126	-9.0306	1.61864	-5.57914	2.41709e-08	4.22159e-07
	FBgn0016975	stnB	144.658	-4.12473	0.740142	-5.57289	2.50545e-08	4.36284e-07
	FBgn0016976	stnA	144.658	-4.12473	0.740142	-5.57289	2.50545e-08	4.36284e-07
	FBgn0052816	CG32816	312.939	-2.79864	0.502731	-5.56686	2.59364e-08	4.50968e-07
	FBgn0030653	CG7860	182.715	-3.61292	0.649089	-5.56614	2.60447e-08	4.52178e-07
	FBgn0032601	yellow-b	89.9471	-4.95606	0.890823	-5.56347	2.64467e-08	4.58474e-07
	FBgn0050419	CG30419	112.014	-8.84217	1.59013	-5.56067	2.68736e-08	4.65184e-07
	FBgn0259110	mmd	142.25	-3.79678	0.682825	-5.56041	2.69147e-08	4.65206e-07
	FBgn0035504	Teh4	99.8039	-4.7869	0.861215	-5.55831	2.72406e-08	4.70142e-07
	FBgn0033526	Caf1-105	2158.78	1.99513	0.359044	5.55678	2.74801e-08	4.73575e-07
	FBgn0024897	b6	124.133	-6.04407	1.08807	-5.55484	2.77869e-08	4.78156e-07
	FBgn0046113	GluRIIC	89.3255	-7.68108	1.38371	-5.55108	2.83908e-08	4.87828e-07
	FBgn0014073	Tie	118.609	-8.9036	1.60402	-5.55081	2.84341e-08	4.87854e-07
	FBgn0051632	sens-2	186.636	-3.41019	0.617087	-5.52628	3.27093e-08	5.60381e-07
	FBgn0035431	CG14968	187.842	-3.91469	0.708417	-5.52598	3.27658e-08	5.60526e-07
	FBgn0030587	CG9522	71.7755	-9.61665	1.7432	-5.51668	3.45473e-08	5.90137e-07
	FBgn0033911	VGAT	71.8724	-9.61176	1.74276	-5.51526	3.48262e-08	5.94031e-07
	FBgn0040827	CG13315	199.699	-3.61306	0.655533	-5.51164	3.555e-08	6.05492e-07
	FBgn0024836	stan	1305.11	-2.15485	0.391156	-5.50893	3.61022e-08	6.14e-07
	FBgn0032422	atilla	121.141	-8.93819	1.62447	-5.50223	3.75012e-08	6.36865e-07
	FBgn0035611	CG13285	108.475	-8.79342	1.59835	-5.50156	3.76449e-08	6.38377e-07
	FBgn0037853	CG14696	144.586	-3.75746	0.683257	-5.49934	3.81206e-08	6.45505e-07
	FBgn0028879	CG15270	96.7401	-7.69634	1.40246	-5.48773	4.07127e-08	6.88398e-07
	FBgn0034514	CG13427	5900.24	2.24651	0.409835	5.4815	4.21743e-08	7.1208e-07
	FBgn0033132	Tsp42Ej	79.3637	-7.30066	1.33236	-5.47948	4.26574e-08	7.19197e-07
	FBgn0036985	zye	145.1	-3.7756	0.689509	-5.47578	4.35596e-08	7.33348e-07
	FBgn0038646	CG7715	97.5686	-6.76146	1.23528	-5.47361	4.4097e-08	7.41326e-07
	FBgn0029662	CG12206	124.623	-4.07533	0.745565	-5.4661	4.60044e-08	7.72278e-07
	FBgn0083228	Frq2	70.2348	-9.55392	1.74864	-5.46363	4.66493e-08	7.81979e-07
	FBgn0024963	GluClalpha	158.911	-4.5741	0.838439	-5.45549	4.88387e-08	8.17506e-07
	FBgn0264907	CG44098	87.2917	-4.93972	0.907997	-5.44024	5.32095e-08	8.89391e-07
	FBgn0039688	Kul	551.081	-2.3848	0.438409	-5.43966	5.33823e-08	8.91003e-07
	FBgn0040496	CG17104	68.782	-9.53459	1.7537	-5.43686	5.42291e-08	9.03844e-07
	FBgn0032910	CG9265	112.804	-4.22204	0.777788	-5.42826	5.6906e-08	9.47108e-07
	FBgn0038700	CG3734	93.1216	-7.1547	1.32441	-5.40218	6.58372e-08	1.09419e-06
	FBgn0030257	SmydA-4	77.0303	-7.26183	1.34594	-5.39536	6.83867e-08	1.13495e-06
	FBgn0264443	CG43861	82.5823	-7.47778	1.38667	-5.39263	6.94352e-08	1.15071e-06
	FBgn0032068	LManV	85.7617	-5.81887	1.07991	-5.38828	7.1137e-08	1.17724e-06
	FBgn0038832	CG15695	93.2372	-4.88935	0.907634	-5.38692	7.16748e-08	1.18446e-06
	FBgn0035481	CG12605	120.603	-4.19911	0.779608	-5.38617	7.19731e-08	1.18771e-06
	FBgn0040732	CG16926	74.5007	-6.60901	1.23143	-5.36693	8.00895e-08	1.31978e-06
	FBgn0032741	Sidpn	86.7394	-4.8172	0.897811	-5.3655	8.07263e-08	1.3284e-06
	FBgn0042696	NfI	138.327	-3.73847	0.697207	-5.36206	8.2279e-08	1.35167e-06
	FBgn0036948	CG7298	164.63	-4.50101	0.83945	-5.36185	8.23723e-08	1.35167e-06
	FBgn0003057	CG10598	95.0818	-6.36867	1.189	-5.35633	8.49295e-08	1.39167e-06
	FBgn0034045	CG8249	109.406	-4.32861	0.808646	-5.35291	8.65517e-08	1.41627e-06
	FBgn0033702	CG8854	108.017	-8.70119	1.62903	-5.34133	9.22667e-08	1.50767e-06
	FBgn0003380	Sh	82.3649	-4.90627	0.919581	-5.33533	9.53715e-08	1.55622e-06
	FBgn0031948	CG7149	397.886	-2.80716	0.526249	-5.33428	9.59258e-08	1.56308e-06
	FBgn0031974	CG12560	151.628	-4.46447	0.837431	-5.33115	9.7591e-08	1.588e-06
	FBgn0038774	CG5023	138.793	-7.7889	1.46191	-5.3279	9.93555e-08	1.61446e-06
	FBgn0266304	asRNA:CR44969	579.984	-2.54649	0.478536	-5.32141	1.02968e-07	1.67083e-06
	FBgn0039161	CG13606	72.9715	-7.18978	1.3512	-5.32105	1.03172e-07	1.67182e-06
	FBgn0036109	Cpr67Fa2	69.0985	-6.56955	1.23526	-5.31836	1.04704e-07	1.69429e-06
	FBgn0039844	CG1607	293.698	-2.93583	0.55228	-5.31583	1.0617e-07	1.71563e-06
	FBgn0036781	CG13699	64.2036	-9.41484	1.77188	-5.31347	1.07555e-07	1.73561e-06
	FBgn0030484	GstT4	1067.91	-2.10664	0.396655	-5.31102	1.09011e-07	1.75667e-06
	FBgn0086368	tw	381.388	-2.57353	0.484724	-5.30926	1.10069e-07	1.77127e-06
	FBgn0034985	CG3328	139.594	-3.6735	0.692333	-5.30597	1.12076e-07	1.80109e-06
	FBgn0027843	CAH2	244.221	-3.52215	0.6644	-5.30126	1.15006e-07	1.84564e-06
	FBgn0083977	CG34141	159.189	-3.39795	0.641655	-5.2956	1.18626e-07	1.90111e-06
	FBgn0004512	Mdr49	555.501	2.26377	0.427628	5.29378	1.19812e-07	1.91749e-06
	FBgn0052091	CG32091	75.8059	-5.23237	0.990929	-5.28027	1.28996e-07	2.06164e-06
	FBgn0034788	CG13532	79.9324	-7.37306	1.39765	-5.27531	1.32533e-07	2.11527e-06
	FBgn0052017	CG32017	138.91	-3.60273	0.683471	-5.27122	1.35517e-07	2.15995e-06
	FBgn0005590	scw	83.3201	8.37288	1.58927	5.2684	1.37622e-07	2.19049e-06
	FBgn0085414	dpr12	71.4042	-7.15829	1.35987	-5.26396	1.40985e-07	2.24097e-06
	FBgn0036279	Ncc69	703.233	-2.12704	0.404923	-5.25293	1.49695e-07	2.37618e-06
	FBgn0051146	Nlg1	87.4074	-4.87674	0.929156	-5.24857	1.53282e-07	2.4298e-06
	FBgn0035696	Best2	87.6214	-5.09769	0.974065	-5.23342	1.66399e-07	2.63416e-06
	FBgn0033645	CG13196	60.1534	-9.36021	1.78941	-5.23089	1.68695e-07	2.66689e-06
	FBgn0024941	RSG7	89.2611	-4.5007	0.860838	-5.22828	1.71093e-07	2.70115e-06
	FBgn0031239	CG17075	152.627	-3.46194	0.662229	-5.22771	1.71624e-07	2.70586e-06
	FBgn0033130	Tsp42Ei	59.9773	-9.35773	1.79023	-5.22711	1.72178e-07	2.71093e-06
	FBgn0028496	CG30116	66.9477	-6.01085	1.1506	-5.22409	1.75015e-07	2.75189e-06
	FBgn0039800	Npc2g	254.628	-2.83455	0.542839	-5.22171	1.77281e-07	2.78376e-06
	FBgn0051676	CG31676	59.8629	-9.34939	1.79076	-5.22092	1.78037e-07	2.79189e-06
	FBgn0033138	Tsp42Eq	101.231	-4.19738	0.804249	-5.219	1.79894e-07	2.81721e-06
	FBgn0243486	rdo	60.1181	-9.34521	1.79087	-5.21825	1.80624e-07	2.82485e-06
	FBgn0031000	Muc18B	70.9839	-7.7028	1.47948	-5.20641	1.92525e-07	3.00694e-06
	FBgn0017590	klg	582.679	-2.41372	0.464253	-5.19915	2.00202e-07	3.12267e-06
	FBgn0051374	sals	240.53	-2.85102	0.548433	-5.19848	2.00923e-07	3.12373e-06
	FBgn0027929	NimB1	59.5019	-9.31892	1.79267	-5.19835	2.0106e-07	3.12373e-06
	FBgn0051475	CG31475	97.2575	-8.54226	1.64327	-5.19834	2.01073e-07	3.12373e-06
	FBgn0051221	CG31221	79.1072	-4.95526	0.954587	-5.191	2.09171e-07	3.24521e-06
	FBgn0051121	CG31121	892.97	-2.0047	0.386231	-5.19041	2.09832e-07	3.25114e-06
	FBgn0037165	CG11437	58.8502	-9.31655	1.79684	-5.18496	2.1606e-07	3.3432e-06
	FBgn0062978	CG31808	1800.73	-2.16697	0.418104	-5.18285	2.18526e-07	3.37689e-06
	FBgn0035260	CG7991	106.379	-4.0122	0.775068	-5.17658	2.25996e-07	3.48768e-06
	FBgn0038292	CG3987	98.0943	-4.75917	0.919923	-5.17344	2.29819e-07	3.54201e-06
	FBgn0036890	CG9368	73.0501	-5.17759	1.00135	-5.17061	2.33326e-07	3.59131e-06
	FBgn0051323	CG31323	131.956	-3.65727	0.707889	-5.16644	2.38592e-07	3.66585e-06
	FBgn0011704	RnrS	8566.41	1.64563	0.318532	5.16628	2.38797e-07	3.66585e-06
	FBgn0002632	E(spl)m6-BFM	122.67	-3.77989	0.733038	-5.15647	2.51648e-07	3.85805e-06
	FBgn0037179	CG14453	72.0604	-6.84183	1.32768	-5.15321	2.56068e-07	3.92067e-06
	FBgn0267465	asRNA:CR45815	146.774	-3.42353	0.664421	-5.15265	2.56828e-07	3.92714e-06
	FBgn0004580	Cbp53E	75.3314	-5.05071	0.980941	-5.14884	2.62097e-07	4.00246e-06
	FBgn0029962	CG1402	65.1993	-6.1143	1.18813	-5.14617	2.65864e-07	4.05469e-06
	FBgn0052085	CG32085	80.8402	-6.73769	1.30959	-5.14491	2.67654e-07	4.07665e-06
	FBgn0004053	zen	194.987	4.50116	0.875235	5.14281	2.70664e-07	4.11713e-06
	FBgn0030162	CG1986	59.3256	-9.24799	1.79847	-5.14214	2.7162e-07	4.12628e-06
	FBgn0052082	IRSp53	469.002	-4.66187	0.9071	-5.13931	2.75752e-07	4.18361e-06
	FBgn0033214	CG1941	64.0508	-5.98684	1.16509	-5.13853	2.76891e-07	4.19544e-06
	FBgn0051871	CG31871	136.132	-3.93971	0.767607	-5.13247	2.85972e-07	4.32741e-06
	FBgn0053988	Mid1	274.337	-2.67107	0.520535	-5.13139	2.87608e-07	4.34654e-06
	FBgn0036106	CG6409	77.5965	-8.33956	1.62617	-5.12834	2.92303e-07	4.41177e-06
	FBgn0037228	CG1092	112.678	-3.89412	0.759372	-5.12808	2.92713e-07	4.41225e-06
	FBgn0016694	Pdp1	1773.09	-2.01539	0.393039	-5.1277	2.93305e-07	4.41547e-06
	FBgn0052057	dpr10	57.424	-9.24076	1.80347	-5.12388	2.99314e-07	4.50012e-06
	FBgn0065097	snmRNA:357	61.6328	-9.15908	1.78876	-5.12036	3.04956e-07	4.57906e-06
	FBgn0262111	f	213.598	-2.96027	0.5782	-5.1198	3.05861e-07	4.58406e-06
	FBgn0040813	Nplp2	4296.96	-1.70764	0.333545	-5.11967	3.06075e-07	4.58406e-06
	FBgn0286034	asRNA:CR46354	169.555	-3.27526	0.639895	-5.11843	3.08085e-07	4.60824e-06
	FBgn0000036	nAChRalpha1	82.5671	-4.61809	0.902554	-5.1167	3.10934e-07	4.6449e-06
	FBgn0035582	CG13705	174.33	-5.94025	1.16162	-5.11378	3.15778e-07	4.71123e-06
	FBgn0037130	Syn1	107.601	-3.97461	0.778115	-5.108	3.25585e-07	4.85134e-06
	FBgn0262636	dati	93.892	-4.28736	0.840098	-5.10341	3.3359e-07	4.96428e-06
	FBgn0263081	CG43349	55.8302	-9.24106	1.81234	-5.09896	3.4152e-07	5.07581e-06
	FBgn0025697	santa-maria	105.507	-3.99261	0.783218	-5.09771	3.43795e-07	5.10313e-06
	FBgn0030394	Cpr11A	64.2218	-6.09589	1.19778	-5.0893	3.59389e-07	5.32781e-06
	FBgn0040393	CG14265	68.1588	-7.02192	1.37998	-5.08842	3.61061e-07	5.3458e-06
	FBgn0264488	CG43896	77.2099	-6.83594	1.34403	-5.08616	3.6538e-07	5.4029e-06
	FBgn0025391	Scgdelta	76.008	-4.78982	0.94226	-5.08333	3.70874e-07	5.4772e-06
	FBgn0260446	GABA-B-R1	71.542	-5.60581	1.1032	-5.0814	3.74669e-07	5.52625e-06
	FBgn0036108	Cpr67Fa1	76.2694	-6.95213	1.36865	-5.07956	3.7832e-07	5.56816e-06
	FBgn0038098	CG7381	487.827	2.26618	0.446144	5.07948	3.78465e-07	5.56816e-06
	FBgn0032707	CG10348	84.39	-8.42509	1.65897	-5.07849	3.80442e-07	5.5902e-06
	FBgn0030729	CG12507	65.6725	-6.98837	1.37687	-5.07553	3.8641e-07	5.67075e-06
	FBgn0267665	lncRNA:CR46003	223.635	-2.97691	0.587751	-5.06491	4.08586e-07	5.98866e-06
	FBgn0036605	CG13041	62.9002	-9.09	1.79537	-5.06302	4.12674e-07	6.04098e-06
	FBgn0029003	mab-21	879.489	-2.04457	0.404029	-5.06047	4.1823e-07	6.11464e-06
	FBgn0037416	Osi9	1332.51	-11.3011	2.23835	-5.04883	4.44528e-07	6.491e-06
	FBgn0036377	CG10710	83.712	-8.41507	1.66976	-5.03969	4.66297e-07	6.80036e-06
	FBgn0264494	CG17646	513.125	-2.37183	0.470672	-5.03925	4.67358e-07	6.80732e-06
	FBgn0004197	Ser	538.618	-2.3426	0.465541	-5.03199	4.85419e-07	7.06157e-06
	FBgn0003089	pip	1482.08	-2.02846	0.403178	-5.03117	4.87493e-07	7.08291e-06
	FBgn0000567	Eip74EF	103.62	-4.01652	0.79882	-5.02806	4.95454e-07	7.18768e-06
	FBgn0029807	CG3108	1095.14	-10.5122	2.09078	-5.02788	4.95936e-07	7.18768e-06
	FBgn0286071	AdamTS-A	202.712	-2.92032	0.580927	-5.027	4.98216e-07	7.21178e-06
	FBgn0038422	CG14880	63.2684	-5.63615	1.12199	-5.02333	5.07832e-07	7.34185e-06
	FBgn0031249	CG11911	64.1176	-7.18823	1.43119	-5.02257	5.09845e-07	7.36183e-06
	FBgn0050296	RIC-3	124.697	-3.61186	0.719185	-5.02216	5.10927e-07	7.36834e-06
	FBgn0029814	CG15765	73.3176	-4.83133	0.962301	-5.0206	5.15091e-07	7.41921e-06
	FBgn0036147	Plod	2310.32	-1.71009	0.340664	-5.01988	5.17046e-07	7.4382e-06
	FBgn0033128	Tsp42Eg	53.0568	-9.1691	1.82796	-5.01603	5.27488e-07	7.57907e-06
	FBgn0053517	Dop2R	59.5633	-9.06125	1.80759	-5.0129	5.36159e-07	7.69418e-06
	FBgn0004133	blow	670.547	-2.05235	0.409715	-5.00922	5.46515e-07	7.83316e-06
	FBgn0031926	CG6739	84.6692	-4.80591	0.960596	-5.00305	5.64317e-07	8.07838e-06
	FBgn0010387	Dbi	93.1683	-4.12975	0.825878	-5.00044	5.71999e-07	8.17833e-06
	FBgn0032069	LManVI	67.1651	-6.79443	1.35953	-4.99764	5.80365e-07	8.28778e-06
	FBgn0053548	SmydA-8	77.3023	-8.29536	1.66069	-4.99513	5.87951e-07	8.38585e-06
	FBgn0023479	teq	321.03	-2.54844	0.510607	-4.991	6.00685e-07	8.55701e-06
	FBgn0037230	CG9780	133.063	-3.43304	0.688279	-4.98786	6.10503e-07	8.68626e-06
	FBgn0003900	twi	989.001	2.11318	0.423769	4.98664	6.14382e-07	8.73082e-06
	FBgn0004797	mdy	787.305	-1.96423	0.394205	-4.98276	6.26826e-07	8.89681e-06
	FBgn0039197	CG17780	52.0707	-9.13776	1.83416	-4.982	6.29306e-07	8.91285e-06
	FBgn0033913	CG8468	1935.74	-2.09228	0.419972	-4.98194	6.29484e-07	8.91285e-06
	FBgn0000116	Argk	3933.84	-2.42366	0.486573	-4.98108	6.32291e-07	8.94175e-06
	FBgn0031975	Tg	111.749	-3.95077	0.793254	-4.98046	6.34343e-07	8.9599e-06
	FBgn0285879	disco-r	531.145	-2.2544	0.452946	-4.9772	6.45115e-07	9.10103e-06
	FBgn0262353	lncRNA:CR43051	71.4273	-5.22214	1.05104	-4.96854	6.74592e-07	9.50539e-06
	FBgn0052369	CG32369	487.572	-2.44594	0.492335	-4.96804	6.76327e-07	9.51834e-06
	FBgn0050411	CG30411	80.2204	-8.32752	1.67757	-4.96405	6.90376e-07	9.70436e-06
	FBgn0034709	Swim	94.2363	-4.19499	0.846415	-4.95618	7.18913e-07	1.00859e-05
	FBgn0028675	Sur	78.7547	-6.46033	1.30351	-4.95609	7.1925e-07	1.00859e-05
	FBgn0038498	beat-IIa	161.575	-3.44097	0.695055	-4.95064	7.39681e-07	1.036e-05
	FBgn0039078	CG4374	68.5277	-8.16289	1.65386	-4.93567	7.98756e-07	1.1174e-05
	FBgn0037664	CG8420	1652.48	-2.00532	0.406401	-4.93434	8.04235e-07	1.12371e-05
	FBgn0261999	CG42817	229.619	-2.72642	0.552626	-4.93357	8.074e-07	1.12679e-05
	FBgn0038818	Nep4	78.6115	-4.72112	0.957143	-4.93251	8.11788e-07	1.13156e-05
	FBgn0024150	Ac78C	303.811	2.83274	0.575193	4.92485	8.44231e-07	1.17538e-05
	FBgn0022774	Oat	250.413	-2.95074	0.599447	-4.92244	8.5472e-07	1.18856e-05
	FBgn0025878	wrapper	227.737	-2.7519	0.559359	-4.91973	8.66653e-07	1.20372e-05
	FBgn0033873	CG6337	72.8421	-8.22171	1.6719	-4.91758	8.76212e-07	1.21555e-05
	FBgn0030011	Gbeta5	149.915	-3.3586	0.683468	-4.91406	8.92094e-07	1.23611e-05
	FBgn0027550	CG6495	88.0771	-4.18294	0.852659	-4.90576	9.30682e-07	1.28805e-05
	FBgn0037835	CG14687	315.159	-2.47698	0.50514	-4.90355	9.41207e-07	1.30107e-05
	FBgn0039667	CG2010	206.987	-2.90079	0.592637	-4.89472	9.84434e-07	1.35922e-05
	FBgn0035865	CG7201	74.9818	-7.97124	1.62896	-4.89346	9.90797e-07	1.36621e-05
	FBgn0037016	CG13252	133.224	-3.47805	0.710786	-4.89325	9.91842e-07	1.36621e-05
	FBgn0032010	CG8086	96.8071	-4.09421	0.836795	-4.89273	9.94471e-07	1.36822e-05
	FBgn0015801	Reg-5	250.387	-3.17114	0.648692	-4.88852	1.01596e-06	1.39614e-05
	FBgn0066365	dyl	1331.28	-10.9196	2.23512	-4.88549	1.03171e-06	1.41611e-05
	FBgn0035551	CG7465	141.054	-6.13916	1.25913	-4.87572	1.08411e-06	1.48629e-05
	FBgn0003510	Sry-alpha	1293.66	1.88714	0.387094	4.87513	1.08736e-06	1.48724e-05
	FBgn0003511	Sry-beta	1293.66	1.88714	0.387094	4.87513	1.08736e-06	1.48724e-05
	FBgn0033724	CG8501	74.247	-8.24335	1.69287	-4.86946	1.11904e-06	1.52879e-05
	FBgn0034406	Jheh3	305.29	-2.56739	0.527619	-4.86599	1.13883e-06	1.554e-05
	FBgn0003145	prd	219.367	2.77774	0.571093	4.86389	1.151e-06	1.56878e-05
	FBgn0040349	CG3699	249.84	-2.95184	0.606971	-4.86323	1.15488e-06	1.57223e-05
	FBgn0035132	mthl10	264.488	-2.61648	0.538086	-4.86258	1.15867e-06	1.57555e-05
	FBgn0030508	CG15760	103.528	-4.14083	0.851718	-4.86174	1.16358e-06	1.58038e-05
	FBgn0031432	Cyp309a1	95.6825	-3.94056	0.810661	-4.86092	1.16843e-06	1.58512e-05
	FBgn0028863	CG4587	68.6621	-7.22665	1.48779	-4.85731	1.18991e-06	1.61239e-05
	FBgn0005696	DNApol-alpha73	1073.84	1.81796	0.37444	4.85514	1.203e-06	1.62824e-05
	FBgn0035280	Cpr62Bb	47.8709	-9.03063	1.86076	-4.8532	1.21482e-06	1.64233e-05
	FBgn0053970	CG33970	65.111	-5.97706	1.23165	-4.85291	1.21666e-06	1.64291e-05
	FBgn0035708	axed	412.635	-2.80337	0.579924	-4.83403	1.33795e-06	1.80461e-05
	FBgn0035544	CG15021	74.6651	-5.75813	1.19213	-4.83011	1.36457e-06	1.83838e-05
	FBgn0038638	CG7702	636.078	-2.05643	0.426011	-4.82717	1.38489e-06	1.86361e-05
	FBgn0035781	CG8560	74.0708	-8.23589	1.70725	-4.82406	1.40664e-06	1.89071e-05
	FBgn0051176	CG31176	67.2983	-5.49959	1.14054	-4.8219	1.42198e-06	1.90912e-05
	FBgn0051674	CG31674	227.005	2.69689	0.559423	4.82085	1.42946e-06	1.91696e-05
	FBgn0038412	Zip89B	72.6148	-5.09315	1.0566	-4.82032	1.4333e-06	1.91989e-05
	FBgn0032373	Vha100-5	159.023	-3.16831	0.658096	-4.81436	1.47671e-06	1.97578e-05
	FBgn0035144	Kah	629.724	-2.07486	0.431458	-4.80894	1.51733e-06	2.0278e-05
	FBgn0035569	CG15876	141.877	4.34891	0.905334	4.80365	1.55799e-06	2.07976e-05
	FBgn0037429	Osi19	1050.11	-10.9351	2.2772	-4.802	1.57087e-06	2.09313e-05
	FBgn0038610	CG7675	1079.2	-10.4204	2.17005	-4.80191	1.57159e-06	2.09313e-05
	FBgn0035792	CG7548	46.4709	-8.98642	1.87158	-4.80152	1.5747e-06	2.09487e-05
	FBgn0036787	CG4306	157.428	-3.10287	0.646927	-4.79632	1.61606e-06	2.14744e-05
	FBgn0004913	Gnf1	2249.7	1.65535	0.345196	4.79538	1.62363e-06	2.15506e-05
	FBgn0038652	CG7720	137.48	-3.3557	0.699865	-4.79478	1.62857e-06	2.15916e-05
	FBgn0036606	CG13060	55.3646	-7.52364	1.57083	-4.78961	1.67108e-06	2.213e-05
	FBgn0041712	yellow-d	61.4305	-5.19952	1.08585	-4.78845	1.68076e-06	2.22329e-05
	FBgn0000083	AnxB9	3358.18	-1.60551	0.335365	-4.78734	1.69004e-06	2.23304e-05
	FBgn0038613	Vha100-4	72.0722	-8.1965	1.71397	-4.78216	1.73423e-06	2.28883e-05
	FBgn0032506	CG9395	61.9519	-7.10044	1.48502	-4.78139	1.74085e-06	2.29484e-05
	FBgn0032156	CG13124	365.633	-2.31308	0.483788	-4.78118	1.74272e-06	2.29484e-05
	FBgn0032820	fbp	802.409	-1.98726	0.415778	-4.77963	1.7562e-06	2.30999e-05
	FBgn0051690	CG31690	60.5076	-5.7086	1.19475	-4.77807	1.76982e-06	2.32528e-05
	FBgn0250819	CG33521	567.3	-2.04175	0.427789	-4.7728	1.81681e-06	2.38433e-05
	FBgn0030161	CG15249	45.7666	-8.94544	1.87663	-4.76676	1.87215e-06	2.4542e-05
	FBgn0038645	CG7714	133.87	-4.6058	0.966679	-4.76456	1.89269e-06	2.47834e-05
	FBgn0033252	CG12769	663.543	-3.02556	0.635425	-4.76148	1.92183e-06	2.51368e-05
	FBgn0035737	Cpr65Ec	52.7837	-8.79632	1.84951	-4.75604	1.97431e-06	2.57943e-05
	FBgn0085426	Rgk3	82.178	-4.16607	0.876341	-4.75394	1.99489e-06	2.60339e-05
	FBgn0041186	Slbp	3003.21	1.65647	0.348638	4.75127	2.02145e-06	2.63511e-05
	FBgn0035922	Pex7	104.104	-3.73213	0.78584	-4.74923	2.04196e-06	2.65888e-05
	FBgn0038629	CG14304	164.659	-4.3115	0.907972	-4.7485	2.04931e-06	2.66548e-05
	FBgn0033760	CG8785	65.6327	-5.00145	1.0539	-4.74565	2.07838e-06	2.70027e-05
	FBgn0260955	CG42587	44.8421	-8.93376	1.88385	-4.74228	2.11323e-06	2.7425e-05
	FBgn0039559	NSD	4004.36	1.57408	0.332172	4.73874	2.15052e-06	2.78779e-05
	FBgn0028424	JhI-26	209.902	-2.77626	0.585894	-4.7385	2.15307e-06	2.78799e-05
	FBgn0011591	fng	363.193	-2.26587	0.478271	-4.73763	2.16228e-06	2.79683e-05
	FBgn0051259	CG31259	63.08	-6.74239	1.42328	-4.73723	2.16659e-06	2.79929e-05
	FBgn0267495	asRNA:CR45185	107.131	-4.00133	0.845286	-4.7337	2.20466e-06	2.84532e-05
	FBgn0052405	Cpr65Av	56.1659	-7.87141	1.66321	-4.73267	2.21583e-06	2.85659e-05
	FBgn0022772	Orc1	4111.02	1.59278	0.336707	4.73047	2.24002e-06	2.88458e-05
	FBgn0039784	CG9698	68.4414	-5.03074	1.0637	-4.72946	2.25113e-06	2.89569e-05
	FBgn0037996	CG4830	68.8103	-6.55698	1.38687	-4.7279	2.2685e-06	2.91482e-05
	FBgn0267486	Ptp36E	44.4899	-8.9191	1.88754	-4.72526	2.29825e-06	2.94981e-05
	FBgn0015577	alpha-Est9	57.5747	-7.91876	1.67673	-4.72273	2.32697e-06	2.98338e-05
	FBgn0025702	Srpk79D	196.608	-2.78347	0.590223	-4.71596	2.40576e-06	3.08101e-05
	FBgn0030992	CG33253	180.658	-3.08204	0.65452	-4.70885	2.49118e-06	3.18691e-05
	FBgn0040601	CG13643	58.5959	-5.85008	1.24284	-4.70704	2.51343e-06	3.21185e-05
	FBgn0032151	nAChRalpha6	59.6791	-7.96215	1.69193	-4.70595	2.52687e-06	3.22549e-05
	FBgn0086913	Rab26	53.2111	-6.15232	1.30785	-4.70417	2.54905e-06	3.24991e-05
	FBgn0035665	Jon65Aiii	61.907	-5.02947	1.0692	-4.70397	2.55157e-06	3.24991e-05
	FBgn0285991	hpRNA:CR18854	1799.72	-1.65664	0.352441	-4.70048	2.59551e-06	3.30227e-05
	FBgn0036595	CG13046	43.6799	-8.8998	1.89362	-4.69989	2.60303e-06	3.30823e-05
	FBgn0038126	CG8483	108.248	-3.75453	0.799039	-4.69881	2.61676e-06	3.32206e-05
	FBgn0038037	Cyp9f2	215.296	-2.70278	0.575286	-4.69814	2.62541e-06	3.32942e-05
	FBgn0010395	Itgbn	265.558	-2.72421	0.579908	-4.69765	2.6317e-06	3.33377e-05
	FBgn0034011	CG8160	59.4685	-5.88604	1.2531	-4.69718	2.63773e-06	3.33778e-05
	FBgn0031719	CG18269	45.9241	8.82788	1.87964	4.69658	2.64553e-06	3.34403e-05
	FBgn0029506	Tsp42Ee	3249.18	-1.56467	0.333192	-4.696	2.65306e-06	3.348e-05
	FBgn0085261	CG34232	78.821	-4.23813	0.902518	-4.6959	2.65441e-06	3.348e-05
	FBgn0264815	Pde1c	98.5608	-3.7178	0.792527	-4.69106	2.7179e-06	3.42438e-05
	FBgn0030775	CG9673	52.5986	-6.16833	1.31608	-4.68688	2.77396e-06	3.49124e-05
	FBgn0051869	CG31869	60.6036	-7.97061	1.70361	-4.67867	2.88746e-06	3.63017e-05
	FBgn0033919	CG8547	384.255	-2.23861	0.478595	-4.67746	2.90447e-06	3.64762e-05
	FBgn0285944	para	111.757	-3.70756	0.793114	-4.67469	2.944e-06	3.6933e-05
	FBgn0028518	CG18480	99.767	-3.6841	0.788969	-4.66951	3.01924e-06	3.78361e-05
	FBgn0085404	CG34375	57.3518	-5.4261	1.16292	-4.66594	3.07212e-06	3.84575e-05
	FBgn0028886	CG15279	43.2133	-8.84128	1.89803	-4.65813	3.191e-06	3.99028e-05
	FBgn0260451	CG14042	193.671	-2.73865	0.588015	-4.65745	3.2015e-06	3.99486e-05
	FBgn0260470	SP555	193.671	-2.73865	0.588015	-4.65745	3.2015e-06	3.99486e-05
	FBgn0085244	CG34215	61.6035	-7.98095	1.71636	-4.64993	3.32047e-06	4.13888e-05
	FBgn0030745	CG4239	359.481	-2.69698	0.580606	-4.6451	3.39909e-06	4.23235e-05
	FBgn0037424	Osi15	2825.88	-11.7743	2.53511	-4.6445	3.40906e-06	4.24025e-05
	FBgn0038641	CG7708	57.9603	-5.63799	1.21404	-4.64398	3.4176e-06	4.24353e-05
	FBgn0003515	st	70.8607	-4.38387	0.944014	-4.64386	3.41956e-06	4.24353e-05
	FBgn0032774	CG17549	660.798	-2.02659	0.43642	-4.64368	3.42261e-06	4.24353e-05
	FBgn0264750	CG44008	42.1743	-8.84918	1.90683	-4.64079	3.47086e-06	4.29878e-05
	FBgn0035779	CG8562	63.6813	-7.99509	1.72384	-4.63795	3.51888e-06	4.35363e-05
	FBgn0266144	asRNA:CR44850	43.6798	-8.80429	1.89867	-4.63709	3.53355e-06	4.36716e-05
	FBgn0263413	lncRNA:CR43459	62.7256	-7.98316	1.72311	-4.63298	3.60439e-06	4.44999e-05
	FBgn0025625	Sik2	116.712	-3.42717	0.740829	-4.62613	3.7257e-06	4.59489e-05
	FBgn0024366	CG11409	347.268	-2.59314	0.560585	-4.62578	3.73186e-06	4.59764e-05
	FBgn0015034	Cyp4e1	42.3239	-8.81562	1.90781	-4.62082	3.8223e-06	4.70142e-05
	FBgn0261534	l(2)34Fc	43.442	-8.78511	1.90124	-4.62072	3.82416e-06	4.70142e-05
	FBgn0000244	by	310.087	-2.43461	0.527069	-4.61915	3.85324e-06	4.7299e-05
	FBgn0263219	Dscam4	69.3692	-4.55916	0.987039	-4.61903	3.85543e-06	4.7299e-05
	FBgn0003965	v	59.7936	-7.93758	1.71854	-4.6188	3.85961e-06	4.73005e-05
	FBgn0052302	CG32302	62.2286	-7.99409	1.73114	-4.61783	3.87782e-06	4.74738e-05
	FBgn0031816	Rchy1	244.407	-2.65311	0.57566	-4.60882	4.0496e-06	4.95248e-05
	FBgn0032282	CG7299	149.096	-5.8961	1.27948	-4.6082	4.06166e-06	4.96202e-05
	FBgn0035287	CG13937	113.294	-4.02989	0.874886	-4.60619	4.10115e-06	5.00503e-05
	FBgn0010114	hig	331.094	-2.25552	0.489779	-4.60517	4.12133e-06	5.0244e-05
	FBgn0053147	Hs3st-A	41.3026	-8.80863	1.91478	-4.60034	4.21806e-06	5.13697e-05
	FBgn0030997	CG7990	240.976	-2.61281	0.568003	-4.6	4.22489e-06	5.13992e-05
	FBgn0052237	CG32237	90.3364	-6.79164	1.47761	-4.59637	4.29913e-06	5.22479e-05
	FBgn0261801	CG42747	183.82	-2.79526	0.609169	-4.58864	4.46146e-06	5.41643e-05
	FBgn0036677	CG13023	50.9847	-5.65134	1.2328	-4.58414	4.5586e-06	5.52861e-05
	FBgn0039808	CG12071	82.0168	-3.97127	0.866513	-4.58305	4.58242e-06	5.55173e-05
	FBgn0037797	CG12420	105.285	3.48175	0.759827	4.58229	4.59907e-06	5.56611e-05
	FBgn0042118	Cpr65Ax2	78.3269	-6.81048	1.48763	-4.57807	4.69287e-06	5.67375e-05
	FBgn0031393	CG15382	783.165	1.80642	0.394632	4.57748	4.70615e-06	5.68392e-05
	FBgn0051660	smog	107.249	-3.42875	0.749378	-4.57546	4.75169e-06	5.73299e-05
	FBgn0005659	Ets98B	60.7093	-7.93157	1.73372	-4.57489	4.76481e-06	5.74287e-05
	FBgn0263994	CG43737	70.7402	-4.55862	0.997771	-4.5688	4.90528e-06	5.90364e-05
	FBgn0030244	CG2157	156.084	-2.91523	0.638091	-4.56867	4.90831e-06	5.90364e-05
	FBgn0000039	nAChRalpha2	40.4485	-8.78545	1.92349	-4.56746	4.93668e-06	5.93164e-05
	FBgn0264326	DNApol-epsilon255	1344.39	1.75043	0.383416	4.56536	4.98634e-06	5.98515e-05
	FBgn0086900	Cpr65Ax1	77.5609	-6.7996	1.49009	-4.56321	5.03772e-06	6.03943e-05
	FBgn0033869	Cpr50Cb	59.7165	-7.00301	1.53473	-4.56304	5.04192e-06	6.03943e-05
	FBgn0027500	spd-2	3662.81	1.66415	0.365017	4.5591	5.13735e-06	6.14743e-05
	FBgn0039196	CG17781	61.1016	-7.95247	1.75032	-4.54343	5.53452e-06	6.6159e-05
	FBgn0029835	CG5921	76.3167	-4.21074	0.927329	-4.54072	5.60619e-06	6.69363e-05
	FBgn0037177	CG14454	48.4707	-7.62139	1.67852	-4.54054	5.61101e-06	6.69363e-05
	FBgn0031875	CG3430	1313.93	1.64605	0.362582	4.53981	5.63042e-06	6.70992e-05
	FBgn0017577	Mcm5	4887.17	1.50433	0.331583	4.5368	5.71139e-06	6.79947e-05
	FBgn0034943	Fmo-1	55.6126	-6.90436	1.52202	-4.53631	5.72469e-06	6.80836e-05
	FBgn0039152	Root	217.953	-2.54172	0.560461	-4.53506	5.75879e-06	6.83501e-05
	FBgn0042630	Sox21b	83.7888	-3.88702	0.857106	-4.53506	5.75882e-06	6.83501e-05
	FBgn0034201	CG17290	79.2129	-5.03486	1.11069	-4.53311	5.81209e-06	6.88482e-05
	FBgn0004852	Ac76E	58.046	-6.12548	1.35128	-4.53309	5.81259e-06	6.88482e-05
	FBgn0037060	CG10508	102.533	-3.53743	0.781512	-4.52639	6e-06	7.09959e-05
	FBgn0260386	mtg	208.127	-2.7159	0.600072	-4.52596	6.01228e-06	7.10692e-05
	FBgn0000449	dib	569.185	2.19477	0.485267	4.52282	6.10214e-06	7.20584e-05
	FBgn0038494	beat-IIb	150.466	-2.92314	0.646527	-4.5213	6.14621e-06	7.25054e-05
	FBgn0032666	CG5758	74.767	-4.06429	0.899144	-4.52017	6.17886e-06	7.28169e-05
	FBgn0003041	pbl	4108.46	1.52045	0.336536	4.51795	6.24398e-06	7.35101e-05
	FBgn0016061	side	565.319	-1.93519	0.428422	-4.51701	6.27184e-06	7.37637e-05
	FBgn0021768	nudC	1319.18	1.68965	0.374326	4.51384	6.36637e-06	7.48001e-05
	FBgn0040984	CG4440	8000.55	1.84227	0.409	4.50433	6.65822e-06	7.81503e-05
	FBgn0034135	Syn2	90.1902	-4.41769	0.982153	-4.49797	6.86063e-06	8.04452e-05
	FBgn0051445	CG31445	1015.13	-1.71051	0.380595	-4.4943	6.97985e-06	8.17609e-05
	FBgn0031467	Cpr23B	38.7933	-8.71654	1.9398	-4.49353	7.00515e-06	8.1975e-05
	FBgn0036870	CG14095	85.451	-6.29231	1.40047	-4.49301	7.02231e-06	8.20935e-05
	FBgn0028482	bdl	38.5996	-8.72033	1.94182	-4.49081	7.09523e-06	8.2863e-05
	FBgn0037166	CG11426	56.9037	-5.57793	1.24283	-4.48808	7.18664e-06	8.38465e-05
	FBgn0014141	cher	2476.79	-1.94507	0.43348	-4.48711	7.21946e-06	8.41453e-05
	FBgn0051030	CG31030	271.018	-2.61252	0.582368	-4.48603	7.25639e-06	8.44913e-05
	FBgn0035086	CG12851	65.8827	-4.69153	1.04662	-4.48254	7.37609e-06	8.57994e-05
	FBgn0034437	CG10051	55.7791	-4.95583	1.10573	-4.48194	7.39666e-06	8.59531e-05
	FBgn0035726	CG9953	2732.5	1.69813	0.379296	4.47706	7.56766e-06	8.78526e-05
	FBgn0085320	CG34291	47.15	-7.60719	1.69991	-4.47505	7.63935e-06	8.85967e-05
	FBgn0035926	CG5804	38.7141	-8.68112	1.94118	-4.47209	7.74571e-06	8.97411e-05
	FBgn0263111	cac	156.942	-2.8387	0.634953	-4.47072	7.79552e-06	9.02284e-05
	FBgn0035975	PGRP-LA	39.3833	-8.65098	1.93549	-4.46965	7.83465e-06	9.05916e-05
	FBgn0037941	CG12594	38.0889	-8.69995	1.94732	-4.46765	7.90817e-06	9.12825e-05
	FBgn0011701	repo	324.702	-2.20554	0.493673	-4.4676	7.91006e-06	9.12825e-05
	FBgn0023179	amon	47.2619	-6.53273	1.46359	-4.46349	8.06342e-06	9.29604e-05
	FBgn0263934	esn	344.039	-2.15361	0.482584	-4.46266	8.09498e-06	9.32321e-05
	FBgn0051463	CG31463	51.9674	-6.8867	1.54365	-4.4613	8.14639e-06	9.37317e-05
	FBgn0039896	yellow-h	102.354	-3.88068	0.8699	-4.46106	8.15546e-06	9.37436e-05
	FBgn0264794	lncRNA:CR44024	48.1584	-5.56904	1.24854	-4.46045	8.17874e-06	9.39187e-05
	FBgn0265185	CG44250	75.5407	-4.19911	0.944249	-4.44704	8.70617e-06	9.9877e-05
	FBgn0052453	CG32453	48.2341	-6.89184	1.55082	-4.444	8.83027e-06	0.000101201
	FBgn0064237	Idgf5	37.7632	-8.66795	1.95109	-4.44262	8.88687e-06	0.00010175
	FBgn0037428	Osi18	738.743	-10.2568	2.31005	-4.44008	8.99244e-06	0.000102858
	FBgn0085399	CG34370	50.0744	-6.89763	1.55396	-4.43874	9.04868e-06	0.0001034
	FBgn0032895	twit	37.3229	-8.66829	1.95582	-4.43204	9.33444e-06	0.000106561
	FBgn0040805	CG12355	46.2053	-6.5255	1.47242	-4.43181	9.34449e-06	0.000106571
	FBgn0002306	sas	1557.46	-1.5706	0.354645	-4.42866	9.482e-06	0.000108034
	FBgn0032785	CG10026	68.2446	-4.65871	1.05217	-4.42773	9.52295e-06	0.000108394
	FBgn0039102	SPE	57.2468	-4.68215	1.05858	-4.42305	9.73157e-06	0.000110661
	FBgn0259113	DNApol-alpha180	2269.79	1.52578	0.344998	4.42257	9.75353e-06	0.000110803
	FBgn0043854	slam	5293.15	2.37732	0.53791	4.41956	9.89018e-06	0.000112246
	FBgn0263257	Cngl	51.0594	-7.72477	1.75044	-4.41306	1.01922e-05	0.000115561
	FBgn0030300	Sk1	57.3196	-7.78052	1.76347	-4.41205	1.02395e-05	0.000115985
	FBgn0034956	CG4324	99.4132	-3.53261	0.800798	-4.41136	1.02724e-05	0.000116244
	FBgn0031646	snsl	144.223	-2.97813	0.67538	-4.40956	1.03583e-05	0.000117103
	FBgn0051446	CG31446	45.721	-6.50916	1.47629	-4.40912	1.03792e-05	0.000117225
	FBgn0005564	Shal	218.983	-2.78996	0.633141	-4.40654	1.05034e-05	0.000118514
	FBgn0032006	Pvr	1214.62	-1.627	0.369492	-4.40335	1.06593e-05	0.000120156
	FBgn0030107	CG15370	46.9915	-7.6341	1.7352	-4.39956	1.0847e-05	0.000122154
	FBgn0041180	Tep4	1299.9	-1.62587	0.370013	-4.3941	1.11234e-05	0.000125146
	FBgn0054056	CG34056	95.1933	-3.4578	0.787321	-4.39185	1.12389e-05	0.000126324
	FBgn0260942	bond	48.3827	-7.66727	1.74702	-4.38878	1.13989e-05	0.000127999
	FBgn0024189	sns	1683.89	-1.54324	0.351778	-4.38697	1.14939e-05	0.000128941
	FBgn0037601	Cyp313b1	47.8985	-7.65574	1.74598	-4.38478	1.16102e-05	0.000130121
	FBgn0051036	CG31036	48.3739	-7.66555	1.74901	-4.3828	1.17163e-05	0.000131184
	FBgn0285963	CG46339	230.388	-2.44772	0.559172	-4.3774	1.20104e-05	0.000134348
	FBgn0025879	Timp	48.7047	-7.62352	1.74187	-4.37664	1.20523e-05	0.000134688
	FBgn0034294	Muc55B	46.8053	-8.35298	1.9096	-4.3742	1.21881e-05	0.000136075
	FBgn0003016	osp	1493.8	-1.86522	0.4271	-4.36717	1.25866e-05	0.00014039
	FBgn0015400	kek2	203.282	-2.50818	0.574788	-4.36367	1.279e-05	0.000142522
	FBgn0034447	CG7744	1531.19	1.6977	0.389184	4.36221	1.28755e-05	0.000143216
	FBgn0038596	CG14312	47.926	-6.89116	1.57975	-4.36219	1.28768e-05	0.000143216
	FBgn0015572	alpha-Est4	72.1463	-4.58097	1.0508	-4.35949	1.30363e-05	0.000144852
	FBgn0086604	side-VIII	44.3211	-6.45454	1.48269	-4.35326	1.34127e-05	0.000148893
	FBgn0020429	GluRIIB	46.1903	-7.60974	1.74849	-4.35218	1.34792e-05	0.000149488
	FBgn0031426	CG18641	46.8734	-7.53128	1.73117	-4.3504	1.35887e-05	0.00015056
	FBgn0000303	ChAT	52.3937	-7.70908	1.77227	-4.34983	1.36241e-05	0.000150808
	FBgn0263705	Myo10A	1752.36	-1.77725	0.408611	-4.3495	1.36449e-05	0.000150896
	FBgn0039530	Tusp	153.628	-2.85576	0.656754	-4.3483	1.37197e-05	0.00015158
	FBgn0000448	Hr3	771	-9.80245	2.25507	-4.34685	1.38105e-05	0.000152438
	FBgn0053202	dpr11	53.3271	-7.75794	1.78575	-4.34435	1.39689e-05	0.00015404
	FBgn0051038	CG31038	442.941	-1.96364	0.452061	-4.34375	1.40071e-05	0.000154317
	FBgn0033730	Cpr49Ag	45.0017	-7.57182	1.74338	-4.34318	1.40434e-05	0.000154465
	FBgn0030981	CG14191	50.756	-7.60066	1.75005	-4.34312	1.40471e-05	0.000154465
	FBgn0032433	Oatp33Ea	245.466	-2.51696	0.580006	-4.33954	1.42784e-05	0.00015686
	FBgn0038701	CG18493	45.6593	-6.46017	1.48926	-4.33785	1.43885e-05	0.000157922
	FBgn0085383	CG34354	47.6003	-6.8529	1.58019	-4.33675	1.44604e-05	0.000158498
	FBgn0031801	CG9498	52.5171	-7.74865	1.78679	-4.33663	1.44682e-05	0.000158498
	FBgn0016075	vkg	1692.43	-10.8286	2.49886	-4.33342	1.46813e-05	0.000160682
	FBgn0051014	PH4alphaSG1	141.374	-3.16994	0.731859	-4.33135	1.48195e-05	0.000162043
	FBgn0053127	CG33127	48.1473	-6.42753	1.48445	-4.32992	1.49164e-05	0.000162949
	FBgn0031655	Marcal1	776.501	1.72667	0.398941	4.32814	1.50372e-05	0.000164115
	FBgn0030807	CG13000	59.8203	4.58753	1.06112	4.32331	1.53708e-05	0.000167599
	FBgn0259145	CG42260	94.9881	-3.40377	0.78757	-4.32187	1.54713e-05	0.000168538
	FBgn0038846	CG5697	39.9292	-8.38664	1.94074	-4.32136	1.55072e-05	0.000168771
	FBgn0033667	reb	50.9058	-7.65934	1.77557	-4.31374	1.60518e-05	0.000174535
	FBgn0035257	CG12011	11515.8	-1.4857	0.344475	-4.31294	1.61101e-05	0.000175006
	FBgn0034420	CG10737	998.343	-2.00187	0.46493	-4.30575	1.66423e-05	0.00018062
	FBgn0050458	CG30458	43.2218	-8.31461	1.93248	-4.30255	1.68841e-05	0.000183074
	FBgn0034314	nopo	519.935	1.90559	0.443468	4.29701	1.73118e-05	0.000187536
	FBgn0025692	Lfg	154.423	-2.75072	0.640885	-4.29207	1.77018e-05	0.000191583
	FBgn0284442	Mcm3	3714.93	1.49393	0.348506	4.28667	1.81372e-05	0.000196114
	FBgn0035410	CG14964	133.969	-2.91749	0.680945	-4.28447	1.83173e-05	0.000197878
	FBgn0001150	gt	492.568	1.8816	0.439837	4.27794	1.88633e-05	0.000203588
	FBgn0011695	EbpIII	86.5481	-4.12304	0.964866	-4.27317	1.92712e-05	0.000207798
	FBgn0010263	Rbp9	224.227	-2.37948	0.556972	-4.27217	1.93583e-05	0.000208544
	FBgn0036663	CG9674	1145.63	-1.92877	0.451636	-4.27062	1.94926e-05	0.000209797
	FBgn0036364	CG14109	53.3402	-4.83418	1.13265	-4.26802	1.9722e-05	0.000212071
	FBgn0028342	ATPsyndelta	6517.36	-1.39832	0.328121	-4.26158	2.02984e-05	0.000218068
	FBgn0039294	Cad96Cb	75.7881	-3.83118	0.899364	-4.25988	2.04541e-05	0.000219538
	FBgn0035711	CG8519	46.7022	-6.74348	1.58335	-4.25901	2.05337e-05	0.00022019
	FBgn0031939	CG13796	54.3325	-4.60548	1.0836	-4.25016	2.13619e-05	0.00022886
	FBgn0002878	mus101	774.739	2.17211	0.511131	4.24962	2.14133e-05	0.0002292
	FBgn0051191	CG31191	43.2946	-6.66111	1.56838	-4.24713	2.16525e-05	0.000231549
	FBgn0038282	dpr9	33.7482	-8.49566	2.00212	-4.24334	2.2022e-05	0.000235285
	FBgn0040377	Vha36-3	51.4498	-5.14406	1.21248	-4.24258	2.20964e-05	0.000235864
	FBgn0000061	al	179.91	-2.55059	0.602254	-4.23508	2.28475e-05	0.000243658
	FBgn0032665	CG15152	66.4129	-4.20428	0.994458	-4.22771	2.36086e-05	0.000251545
	FBgn0063497	GstE3	117.024	-3.02764	0.716339	-4.22655	2.37306e-05	0.000252614
	FBgn0040367	CG11382	360.277	-2.00893	0.475565	-4.2243	2.39689e-05	0.000254919
	FBgn0036765	CG7408	252.893	-2.29164	0.543001	-4.22032	2.43959e-05	0.000259223
	FBgn0036806	Cyp12c1	36.504	-8.35531	1.98062	-4.21853	2.45897e-05	0.000261045
	FBgn0010399	Nmdar1	47.3281	-5.19325	1.23221	-4.21458	2.50247e-05	0.000265421
	FBgn0032244	RfC3	649.07	1.82922	0.434597	4.209	2.56501e-05	0.000271807
	FBgn0004910	Eip63F-1	173.597	-2.73431	0.649725	-4.20841	2.57173e-05	0.000272272
	FBgn0029837	Tsp5D	61.1983	-4.16519	0.989823	-4.20802	2.57621e-05	0.000272499
	FBgn0034310	Nup75	1476.03	1.56979	0.373423	4.20379	2.62485e-05	0.000277393
	FBgn0035076	Ance-5	50.9063	-4.66003	1.10897	-4.20211	2.64437e-05	0.000279202
	FBgn0031064	CG12531	120.997	-2.99905	0.713859	-4.20118	2.65525e-05	0.000280098
	FBgn0004054	zen2	33.2434	8.4381	2.00863	4.20091	2.65839e-05	0.000280175
	FBgn0028936	NimB5	32.542	-8.46486	2.01703	-4.19669	2.70843e-05	0.000285192
	FBgn0051086	CG31086	55.951	-4.43991	1.05827	-4.19543	2.72358e-05	0.000286528
	FBgn0035815	Snmp2	32.3219	-8.46249	2.02021	-4.18892	2.80282e-05	0.000294599
	FBgn0040290	RecQ4	1241.45	1.64498	0.392789	4.18795	2.8148e-05	0.000295592
	FBgn0010014	CanB	134.321	-2.86493	0.685435	-4.17973	2.91854e-05	0.00030621
	FBgn0029863	CG3823	32.4804	-8.43449	2.01832	-4.17898	2.92824e-05	0.000306953
	FBgn0010278	Ssrp	3539.98	1.4093	0.337471	4.17607	2.96594e-05	0.000310625
	FBgn0026438	Eaat2	32.2603	-8.4403	2.02127	-4.17574	2.97017e-05	0.000310789
	FBgn0040360	CG14626	83.3001	-4.15436	0.995619	-4.17264	3.0109e-05	0.000314769
	FBgn0033926	Arc1	2592.63	1.4823	0.355394	4.17087	3.03434e-05	0.000316935
	FBgn0036486	Msh6	2015.95	1.67006	0.400532	4.16962	3.05114e-05	0.000318404
	FBgn0032144	CG17633	43.0169	-7.46672	1.79142	-4.16805	3.07218e-05	0.000320314
	FBgn0086695	hd	675.218	1.90748	0.457746	4.16712	3.08473e-05	0.000321335
	FBgn0267223	asRNA:CR45663	37.0674	-8.25567	1.98187	-4.1656	3.10534e-05	0.000323193
	FBgn0038017	CG4115	1326.55	-10.5298	2.52828	-4.16481	3.11617e-05	0.000324032
	FBgn0037107	CG7166	63.92	-4.29293	1.03196	-4.15997	3.18283e-05	0.000330669
	FBgn0003328	scb	996.652	-1.73605	0.417599	-4.15722	3.22144e-05	0.000334382
	FBgn0020880	CG7179	43.8932	-5.5109	1.32595	-4.15619	3.23599e-05	0.000335594
	FBgn0031929	CG18585	31.776	-8.42522	2.02839	-4.15364	3.27226e-05	0.00033904
	FBgn0034403	CG18190	1035.49	1.69788	0.408788	4.15345	3.27504e-05	0.00033904
	FBgn0053993	CG33993	398.532	-1.94204	0.468046	-4.14926	3.33556e-05	0.000345
	FBgn0038653	Octalpha2R	62.6839	-4.99385	1.20471	-4.14529	3.39386e-05	0.000350719
	FBgn0033725	Cpr49Ac	42.8458	-6.7285	1.62481	-4.14111	3.45635e-05	0.00035686
	FBgn0035049	Mmp1	101.903	-3.16722	0.764979	-4.14027	3.46898e-05	0.000357848
	FBgn0024732	Drep1	426.313	-1.87885	0.453894	-4.13939	3.48227e-05	0.000358902
	FBgn0035625	Blimp-1	551.944	-1.76209	0.425975	-4.13662	3.52466e-05	0.000362949
	FBgn0029094	asf1	2186.08	1.41537	0.342766	4.12924	3.6396e-05	0.000374455
	FBgn0015904	ara	360.011	-1.96354	0.475831	-4.12656	3.68236e-05	0.000378521
	FBgn0029830	Grip	488.268	-1.95953	0.474898	-4.12621	3.6879e-05	0.000378669
	FBgn0261928	CG42795	44.3525	-6.32787	1.53364	-4.12606	3.69029e-05	0.000378669
	FBgn0259730	tal-1A	394.4	-2.07231	0.50252	-4.12385	3.72596e-05	0.000380988
	FBgn0259731	tal-2A	394.4	-2.07231	0.50252	-4.12385	3.72596e-05	0.000380988
	FBgn0259732	tal-3A	394.4	-2.07231	0.50252	-4.12385	3.72596e-05	0.000380988
	FBgn0259733	tal-AA	394.4	-2.07231	0.50252	-4.12385	3.72596e-05	0.000380988
	FBgn0034567	CG15651	44.0214	-5.11567	1.24083	-4.12277	3.7435e-05	0.000382447
	FBgn0002939	ninaD	42.3301	-7.45568	1.81043	-4.11819	3.81859e-05	0.000389777
	FBgn0004513	Mdr65	44.857	-7.48515	1.81964	-4.11353	3.89653e-05	0.000397385
	FBgn0030334	Karl	77.0429	-3.64484	0.886343	-4.11222	3.91868e-05	0.000399295
	FBgn0034731	CG10384	42.0534	-6.68113	1.62504	-4.11135	3.93349e-05	0.000400454
	FBgn0027490	D12	889.907	1.5888	0.386656	4.10909	3.97225e-05	0.000404048
	FBgn0040723	CG5011	31.2565	-8.36858	2.03901	-4.10423	4.05668e-05	0.000412276
	FBgn0263117	CG34377	48.4831	-6.09958	1.48657	-4.10312	4.07619e-05	0.000413898
	FBgn0264087	Slob	42.5476	-6.67018	1.62687	-4.1	4.13146e-05	0.000419146
	FBgn0284238	lncRNA:CR46322	30.6314	-8.38768	2.04623	-4.09909	4.1477e-05	0.000420428
	FBgn0031414	eys	90.0437	-3.31149	0.808247	-4.09713	4.18311e-05	0.000423649
	FBgn0036131	CG12522	239.729	-3.47659	0.849172	-4.09409	4.23823e-05	0.000428859
	FBgn0037698	CG16779	63.6984	-3.90828	0.954853	-4.09308	4.2569e-05	0.000430375
	FBgn0250815	Jon65Aiv	63.7438	-6.05286	1.47924	-4.09186	4.27927e-05	0.000432262
	FBgn0040796	CG13064	30.7018	-8.37185	2.04635	-4.09111	4.29312e-05	0.000433286
	FBgn0267796	Tmc	30.4993	-8.35407	2.04853	-4.07809	4.54079e-05	0.000457885
	FBgn0043550	Tsp68C	41.999	-5.45247	1.33848	-4.07362	4.62882e-05	0.000466359
	FBgn0259715	CG42369	30.4817	-8.343	2.04899	-4.07176	4.66599e-05	0.000469699
	FBgn0000064	Ald	6052.69	-1.31453	0.322986	-4.06993	4.70273e-05	0.00047299
	FBgn0013972	Gycalpha99B	41.5791	-6.63582	1.63168	-4.06687	4.76483e-05	0.000478822
	FBgn0002183	dre4	4376.76	1.33266	0.328076	4.06206	4.86424e-05	0.000488391
	FBgn0030358	CG10362	43.0127	-5.46191	1.3448	-4.0615	4.87583e-05	0.000489135
	FBgn0037164	CG11438	43.237	-7.47558	1.84116	-4.06025	4.90209e-05	0.000491346
	FBgn0039758	CG9737	30.9044	-8.29764	2.04375	-4.06001	4.90697e-05	0.000491413
	FBgn0051103	CG31103	38.6862	-6.20503	1.52949	-4.05694	4.97206e-05	0.000497377
	FBgn0034497	Mpcp1	47.3128	-4.69886	1.15827	-4.0568	4.97505e-05	0.000497377
	FBgn0033721	CG13159	3044.67	-11.2826	2.78508	-4.05107	5.0983e-05	0.000509263
	FBgn0033484	CG2269	75.7211	-3.74804	0.926005	-4.04754	5.17594e-05	0.000516576
	FBgn0004057	Zw	327.473	-2.14867	0.531288	-4.04427	5.24873e-05	0.000523393
	FBgn0259237	CG42335	51.6899	-4.87717	1.20606	-4.04387	5.25753e-05	0.000523823
	FBgn0039085	CG10170	51.7904	-4.63161	1.14544	-4.04351	5.26566e-05	0.000524185
	FBgn0038973	Pebp1	83.3589	-4.00852	0.993262	-4.03571	5.4438e-05	0.000541456
	FBgn0262020	CG42831	192.178	-2.82552	0.70061	-4.03294	5.50838e-05	0.000547413
	FBgn0028841	jhamt	41.0332	-6.62675	1.64369	-4.03162	5.53935e-05	0.000550022
	FBgn0036935	CG14186	41.3853	-6.25337	1.5523	-4.02844	5.61478e-05	0.000557038
	FBgn0265959	rdgC	40.3276	-6.64933	1.65099	-4.02748	5.63771e-05	0.000558838
	FBgn0016660	H15	44.0754	-4.89455	1.21578	-4.02586	5.67663e-05	0.000562218
	FBgn0002962	nos	1625.06	2.98561	0.741657	4.0256	5.68312e-05	0.000562383
	FBgn0028484	Ack	1680.33	1.41374	0.351279	4.02455	5.70846e-05	0.000564412
	FBgn0262619	DNAlig1	1327.2	1.47113	0.365712	4.02265	5.75482e-05	0.000568513
	FBgn0003867	tsl	128.609	-2.7651	0.687635	-4.02118	5.79078e-05	0.000571582
	FBgn0039440	TwdlJ	36.363	-8.05291	2.00325	-4.01991	5.82202e-05	0.00057418
	FBgn0034128	CG4409	29.2931	-8.31486	2.06858	-4.0196	5.82958e-05	0.000574441
	FBgn0030570	CG12540	43.7164	-7.24965	1.80406	-4.01852	5.85636e-05	0.000576181
	FBgn0010246	Myo61F	276.146	-2.79269	0.69496	-4.01849	5.85712e-05	0.000576181
	FBgn0043470	lambdaTry	40.666	-7.40001	1.84168	-4.01807	5.86757e-05	0.000576722
	FBgn0033354	FANCI	1317.95	1.53721	0.382775	4.01596	5.92037e-05	0.000581422
	FBgn0038072	CG6225	66.7369	-3.8878	0.968252	-4.01528	5.93747e-05	0.000582491
	FBgn0037204	CG11131	77.2891	-5.91886	1.47414	-4.01513	5.94124e-05	0.000582491
	FBgn0011606	Klp3A	2953.35	1.40914	0.351013	4.0145	5.95728e-05	0.000583573
	FBgn0039038	CG6688	29.478	-8.29184	2.06583	-4.0138	5.97493e-05	0.000584812
	FBgn0039480	Cpr97Ea	40.6748	-7.39943	1.84417	-4.01235	6.01184e-05	0.00058793
	FBgn0031473	CG3104	38.3665	-5.68171	1.41696	-4.0098	6.077e-05	0.000593805
	FBgn0039053	CG6738	50.5503	-4.62155	1.15327	-4.00734	6.1407e-05	0.000599528
	FBgn0035179	CG12038	70.5692	-3.64324	0.909298	-4.00665	6.15848e-05	0.000600761
	FBgn0038087	beat-Va	29.0466	-8.30384	2.07289	-4.00592	6.17773e-05	0.000602135
	FBgn0031579	CG15422	43.4678	-4.87215	1.21699	-4.00346	6.24226e-05	0.000607917
	FBgn0265597	rad	64.6106	-4.59522	1.14892	-3.99959	6.34511e-05	0.000617019
	FBgn0039226	Ude	143.481	-2.61365	0.653485	-3.99955	6.3463e-05	0.000617019
	FBgn0004003	wbl	599.01	-1.77399	0.443896	-3.9964	6.43126e-05	0.000624759
	FBgn0261046	Dscam3	38.8259	-7.33527	1.83649	-3.99417	6.49208e-05	0.000630142
	FBgn0266282	jnj	1331.59	1.48189	0.371092	3.99332	6.51538e-05	0.000631548
	FBgn0034500	CG11200	772.656	-1.58653	0.397304	-3.99325	6.51739e-05	0.000631548
	FBgn0030706	Lrp4	48.4598	-4.56803	1.14484	-3.99008	6.60497e-05	0.000639504
	FBgn0003435	sm	1759.32	-1.48339	0.371999	-3.98761	6.67436e-05	0.000645553
	FBgn0263846	CG43707	51.5211	-4.50452	1.12967	-3.98746	6.67852e-05	0.000645553
	FBgn0039500	CG5984	45.7808	-4.65633	1.16812	-3.98617	6.71472e-05	0.000648515
	FBgn0270926	AsnS	1129.49	1.57275	0.394735	3.98432	6.76727e-05	0.00065305
	FBgn0052750	CG32750	28.9849	-8.26247	2.07656	-3.97893	6.92272e-05	0.000667499
	FBgn0002542	lds	2376.14	1.3509	0.339572	3.97825	6.94236e-05	0.000668511
	FBgn0046874	Pif1B	569.397	-1.69118	0.425116	-3.97817	6.94468e-05	0.000668511
	FBgn0000588	esc	1131.17	1.55952	0.39215	3.97685	6.98338e-05	0.000671682
	FBgn0051777	CG31777	94.9344	-3.12217	0.785289	-3.97583	7.01351e-05	0.000674025
	FBgn0032683	kon	1360.8	-1.43077	0.360491	-3.96894	7.2192e-05	0.000693145
	FBgn0004839	otk	1629.25	-1.42518	0.359109	-3.96865	7.22795e-05	0.000693145
	FBgn0004643	Zw10	1584.31	1.405	0.354031	3.96858	7.23029e-05	0.000693145
	FBgn0052687	CG32687	57.3103	-4.0249	1.01539	-3.96388	7.37418e-05	0.000706359
	FBgn0003301	rut	540.122	-2.29079	0.577949	-3.96365	7.38137e-05	0.000706468
	FBgn0030824	CG5070	37.6621	-5.65122	1.42653	-3.96151	7.44773e-05	0.000712235
	FBgn0015396	jumu	4821.07	1.33188	0.336338	3.95994	7.49672e-05	0.000716333
	FBgn0034860	CG9812	37.2889	-7.28878	1.84204	-3.95691	7.59263e-05	0.000724903
	FBgn0036274	CG4328	28.1044	-8.26467	2.08994	-3.95451	7.66916e-05	0.000731611
	FBgn0003356	Jon99Cii	54.1025	-5.30134	1.34175	-3.95106	7.78065e-05	0.000741641
	FBgn0031251	CG4213	162.708	-2.47256	0.625963	-3.95001	7.81487e-05	0.000744294
	FBgn0013276	Hsp70Ab	325.531	1.96119	0.496533	3.94977	7.82256e-05	0.00074442
	FBgn0013275	Hsp70Aa	319.714	1.95923	0.497339	3.93942	8.16779e-05	0.000776639
	FBgn0031568	CG10019	52.7649	-4.19039	1.06385	-3.93889	8.18585e-05	0.000777722
	FBgn0050460	CG30460	736.756	-1.57513	0.400263	-3.93524	8.31151e-05	0.000789019
	FBgn0038063	Octbeta2R	27.9195	-8.24136	2.09446	-3.93484	8.32511e-05	0.000789668
	FBgn0000037	mAChR-A	54.5346	-4.58124	1.16659	-3.92705	8.59953e-05	0.000814585
	FBgn0085428	Nox	101.535	-3.04659	0.775809	-3.92698	8.60177e-05	0.000814585
	FBgn0037724	Fst	66.7089	-4.57842	1.16608	-3.92635	8.62448e-05	0.000816073
	FBgn0034162	CG6426	37.9014	-7.30295	1.86201	-3.92209	8.77854e-05	0.000829977
	FBgn0031461	daw	40.5083	-4.98783	1.27208	-3.921	8.8183e-05	0.000833061
	FBgn0032187	CG4839	65.5608	-3.68355	0.941027	-3.91439	9.06335e-05	0.000855518
	FBgn0038744	CG4733	342.613	-2.15292	0.550299	-3.91227	9.1433e-05	0.000862368
	FBgn0034187	CG6967	775.348	2.75202	0.703607	3.9113	9.18006e-05	0.000865136
	FBgn0037149	CG14561	1130.79	1.44445	0.370103	3.90283	9.5073e-05	0.000895251
	FBgn0003319	Sb	68.3294	-3.69691	0.94735	-3.90237	9.52569e-05	0.00089626
	FBgn0036836	CG11619	42.4063	-5.03993	1.29203	-3.9008	9.58768e-05	0.000901366
	FBgn0266111	ana3	1405.58	1.45133	0.372083	3.90056	9.59721e-05	0.000901535
	FBgn0030871	CG8142	671.915	1.62306	0.416209	3.89962	9.63431e-05	0.000904292
	FBgn0024993	CG2662	436	1.78602	0.458173	3.89813	9.69378e-05	0.000909143
	FBgn0036551	CG17029	111.12	-2.91632	0.748725	-3.89505	9.8177e-05	0.000920025
	FBgn0261015	Pif1A	575.064	-1.65707	0.425487	-3.89452	9.83921e-05	0.0009213
	FBgn0033848	CG13330	27.0831	-8.21079	2.1097	-3.89192	9.94527e-05	0.000930485
	FBgn0051814	CG31814	27.0743	-8.20938	2.10988	-3.89092	9.98658e-05	0.000933601
	FBgn0266819	asRNA:CR45281	39.5575	-4.96307	1.27582	-3.8901	0.000100202	0.000935997
	FBgn0051272	CG31272	37.2659	-5.60309	1.44133	-3.88744	0.000101306	0.00094555
	FBgn0085282	CG34253	27.0479	-8.20238	2.11049	-3.88648	0.000101708	0.000948544
	FBgn0035813	CG8492	27.1799	-8.19592	2.10914	-3.8859	0.000101951	0.000950046
	FBgn0010611	Hmgs	1745.06	-1.65747	0.426575	-3.88553	0.000102105	0.000950728
	FBgn0002930	nec	54.7658	-3.99159	1.02741	-3.88511	0.000102284	0.000951637
	FBgn0085444	mute	2499.43	1.33129	0.342714	3.88455	0.000102518	0.000953049
	FBgn0050428	CG30428	253.375	3.75035	0.965762	3.8833	0.000103047	0.000957201
	FBgn0034142	CG8306	3076.25	-1.43258	0.368993	-3.88241	0.000103424	0.000959945
	FBgn0024913	Actbeta	102.86	-3.02277	0.778685	-3.88189	0.000103647	0.000961248
	FBgn0029639	CG14419	90.1189	-3.16399	0.815253	-3.88099	0.000104031	0.000964041
	FBgn0035643	CG13287	68.0587	-3.66664	0.944875	-3.88055	0.000104219	0.000965016
	FBgn0259935	CG42458	57.0662	-4.2157	1.08652	-3.88001	0.000104454	0.000966426
	FBgn0041096	rols	560.574	-1.66451	0.429163	-3.87851	0.0001051	0.000971632
	FBgn0039584	beat-VI	53.6757	-4.23245	1.09242	-3.87437	0.000106903	0.000987517
	FBgn0029105	alpha-Catr	49.5841	-4.43535	1.14525	-3.87282	0.000107581	0.000993
	FBgn0010425	epsilonTry	50.0189	-7.22283	1.86535	-3.87211	0.000107896	0.000995113
	FBgn0015271	Orc5	1012.12	1.45846	0.376944	3.86917	0.000109206	0.0010064
	FBgn0031549	Spindly	1363.5	1.58794	0.410651	3.86688	0.000110238	0.00101511
	FBgn0052187	CG32187	58.1417	-3.90952	1.0114	-3.86547	0.000110876	0.00102018
	FBgn0262057	Spn77Ba	50.3941	-4.44364	1.15004	-3.86389	0.000111596	0.001026
	FBgn0040262	Ugt36Ba	133.61	-2.61049	0.676117	-3.861	0.000112925	0.0010374
	FBgn0003411	sisA	473.93	1.72711	0.447403	3.86031	0.000113243	0.0010395
	FBgn0039065	Rad60	1175.62	1.41784	0.367869	3.85418	0.000116117	0.00106504
	FBgn0038420	CG10311	60.8733	-3.72902	0.967869	-3.85281	0.00011677	0.00106978
	FBgn0011288	Snap25	35.2209	-6.5114	1.69008	-3.85271	0.000116817	0.00106978
	FBgn0039023	CG4723	37.5086	-5.31062	1.37867	-3.85198	0.000117167	0.00107215
	FBgn0015270	Orc2	934.705	1.46887	0.381518	3.85007	0.000118085	0.0010797
	FBgn0038827	Fancd2	1175.23	1.42357	0.369956	3.84794	0.000119115	0.00108826
	FBgn0031252	CG13690	1324.53	1.39039	0.361599	3.84511	0.000120498	0.00110004
	FBgn0003091	Pkc53E	37.7869	-7.25967	1.88998	-3.84114	0.000122464	0.00111653
	FBgn0039167	CG17786	516.139	-1.67076	0.434972	-3.84108	0.000122496	0.00111653
	FBgn0259676	DNApol-alpha60	1033.75	1.4871	0.387291	3.83976	0.000123157	0.00112168
	FBgn0040477	cid	631.704	1.58707	0.413361	3.83944	0.000123315	0.00112225
	FBgn0042179	CG18869	34.5242	-7.17823	1.87117	-3.83622	0.000124942	0.00113616
	FBgn0051663	CG31663	39.121	-5.12974	1.33738	-3.83565	0.000125231	0.0011379
	FBgn0052036	CG32036	37.4999	-5.29352	1.38041	-3.83474	0.000125698	0.00114126
	FBgn0036899	tey	273.097	-2.04466	0.533559	-3.83211	0.000127048	0.00115262
	FBgn0265697	lncRNA:CR44504	34.1457	7.15874	1.87002	3.82816	0.000129102	0.00117035
	FBgn0038897	CG5849	134.708	-2.58872	0.676376	-3.82734	0.000129537	0.00117276
	FBgn0265595	CG44422	33.3241	-6.04236	1.57876	-3.82727	0.00012957	0.00117276
	FBgn0003865	tsg	75.0843	4.69103	1.22617	3.82577	0.000130364	0.00117904
	FBgn0085223	CG34194	97.9538	-2.93284	0.767055	-3.8235	0.000131568	0.00118901
	FBgn0267743	asRNA:CR46074	43.9544	-4.53693	1.18704	-3.82207	0.000132337	0.00119503
	FBgn0083950	side-VI	36.369	-5.15372	1.34892	-3.82063	0.000133112	0.0012011
	FBgn0003326	sca	3948.51	1.67847	0.439438	3.81958	0.000133681	0.0012053
	FBgn0014861	Mcm2	4669.35	1.24571	0.326307	3.81759	0.000134761	0.00121409
	FBgn0023000	mth	371.894	-1.80538	0.473009	-3.8168	0.000135194	0.00121706
	FBgn0037326	CG14669	45.929	-4.29595	1.12654	-3.81341	0.000137062	0.00123243
	FBgn0085313	CG34284	33.5469	-7.1475	1.87435	-3.81332	0.000137113	0.00123243
	FBgn0037697	GstZ2	47.1692	-4.4282	1.16165	-3.812	0.000137844	0.00123805
	FBgn0051371	CG31371	42.6705	-4.99828	1.31131	-3.81167	0.000138029	0.00123876
	FBgn0003357	Jon99Ciii	53.8219	-5.08707	1.33485	-3.81098	0.000138419	0.0012413
	FBgn0034470	Obp56d	123.818	4.79181	1.25823	3.80837	0.000139888	0.00125352
	FBgn0032377	CG14937	357.856	2.06376	0.542119	3.80684	0.000140751	0.00125962
	FBgn0004143	nullo	97.2665	5.34811	1.40489	3.80679	0.000140785	0.00125962
	FBgn0035921	CG13305	34.9239	-5.53725	1.45518	-3.80521	0.000141687	0.00126671
	FBgn0259226	CG42326	50.9385	-4.02388	1.05753	-3.80496	0.000141824	0.00126697
	FBgn0042110	CG18765	60.399	-3.65407	0.961462	-3.80053	0.000144384	0.00128885
	FBgn0038606	CG15803	25.5599	-8.12455	2.14177	-3.79338	0.000148612	0.00132484
	FBgn0030985	Obp18a	34.0913	-5.53577	1.45934	-3.79333	0.000148643	0.00132484
	FBgn0039107	CG10300	78.3213	-3.21533	0.847809	-3.79251	0.000149131	0.00132818
	FBgn0034098	krimp	906.313	2.771	0.73072	3.79216	0.000149344	0.00132906
	FBgn0052406	PVRAP	39.2343	-6.09036	1.60632	-3.79149	0.000149744	0.0013316
	FBgn0030798	CG13003	125.505	-2.61444	0.690028	-3.78889	0.000151325	0.00134463
	FBgn0051436	CG31436	32.6891	-7.03872	1.85844	-3.78743	0.00015221	0.00135148
	FBgn0039883	RhoGAP100F	392.908	-1.89999	0.50177	-3.78658	0.000152735	0.0013551
	FBgn0259213	side-II	31.8652	-7.0902	1.873	-3.78548	0.000153412	0.00135915
	FBgn0031562	CG3604	26.2642	-8.06886	2.13154	-3.78546	0.000153425	0.00135915
	FBgn0033363	CG13744	33.9872	-7.13926	1.88828	-3.78082	0.000156311	0.00138367
	FBgn0015929	dpa	5594.32	1.28334	0.339621	3.77875	0.000157618	0.00139419
	FBgn0260985	RfC4	927.995	1.44456	0.382314	3.77846	0.0001578	0.00139474
	FBgn0061476	Zwilch	658.809	1.59568	0.422511	3.77665	0.00015895	0.00140384
	FBgn0035020	CG13585	693.296	-1.52464	0.403991	-3.77394	0.000160691	0.00141814
	FBgn0046253	CG3502	109.829	2.77171	0.734825	3.77192	0.000161993	0.00142855
	FBgn0039051	CG17109	38.5663	-5.27168	1.3985	-3.76953	0.000163556	0.00144125
	FBgn0005775	Con	711.639	-1.51262	0.401368	-3.76866	0.000164126	0.00144517
	FBgn0033872	CG6329	627.554	-1.64851	0.437537	-3.76771	0.000164749	0.00144956
	FBgn0034728	rad50	1029.01	1.41202	0.375258	3.7628	0.000168023	0.00147726
	FBgn0034282	Mapmodulin	16247.2	1.21584	0.323304	3.76068	0.000169451	0.00148869
	FBgn0038826	Syp	242.951	-2.09391	0.557529	-3.75571	0.000172852	0.00151743
	FBgn0259986	nab	87.0977	-3.17083	0.84471	-3.75375	0.000174207	0.00152818
	FBgn0036454	CG17839	30.6765	-7.03068	1.87308	-3.75353	0.000174362	0.00152838
	FBgn0039779	PH4alphaSG2	129.009	-2.82808	0.753488	-3.75331	0.000174511	0.00152855
	FBgn0032450	CG5776	649.852	1.58574	0.422584	3.75248	0.000175097	0.00153252
	FBgn0263029	CG43324	37.1626	-4.87686	1.30031	-3.75053	0.000176459	0.00154329
	FBgn0031955	CG14535	99.5307	-2.85149	0.760408	-3.74994	0.000176876	0.00154578
	FBgn0266956	lncRNA:CR45407	25.0181	8.07367	2.15408	3.74808	0.000178195	0.00155614
	FBgn0053003	CG33003	70.528	-3.6641	0.977653	-3.74786	0.000178353	0.00155635
	FBgn0032287	CG6415	274.6	-2.19843	0.587083	-3.74468	0.000180627	0.00157502
	FBgn0265416	Neto	49.4544	-4.43135	1.18425	-3.7419	0.000182637	0.00159136
	FBgn0031306	CG4577	32.9493	-6.42435	1.71818	-3.73904	0.000184727	0.00160719
	FBgn0035490	CG1136	33.6575	-7.13663	1.90868	-3.73903	0.00018473	0.00160719
	FBgn0042134	Capr	8789.54	1.19537	0.3204	3.73085	0.000190832	0.00165905
	FBgn0033374	CG13741	696.607	2.47481	0.664378	3.72501	0.00019531	0.00169671
	FBgn0039195	CG17782	34.7933	-7.12887	1.91416	-3.72428	0.000195871	0.00170032
	FBgn0032945	CG8665	97.988	-3.00749	0.808386	-3.72037	0.000198933	0.00172561
	FBgn0038916	dnd	296.062	-1.94048	0.521705	-3.71949	0.000199622	0.00173031
	FBgn0038261	CG14856	248.281	-2.1768	0.585295	-3.71916	0.000199887	0.00173132
	FBgn0035553	CG13722	32.465	-6.40085	1.72166	-3.71783	0.000200942	0.00173916
	FBgn0026754	Ugt37c1	33.6146	-5.95105	1.60113	-3.71678	0.000201774	0.00174463
	FBgn0033826	CG4734	29.708	-6.97148	1.87578	-3.71657	0.000201947	0.00174463
	FBgn0030999	Mur18B	45.9682	-5.3766	1.44669	-3.71647	0.000202022	0.00174463
	FBgn0020887	Su(z)12	2681.54	1.25199	0.337009	3.715	0.000203204	0.00175354
	FBgn0034382	CG18609	24.3449	-8.05743	2.1697	-3.71362	0.000204319	0.00176185
	FBgn0038390	Rbf2	1753.56	1.44124	0.388189	3.71272	0.000205045	0.00176681
	FBgn0264817	pre-lola-G	5334.24	1.24326	0.335186	3.70915	0.000207957	0.00179058
	FBgn0033979	Cyp6a19	1228.26	2.83394	0.764449	3.70716	0.000209594	0.00180335
	FBgn0033423	CG1809	31.2814	-5.93896	1.60222	-3.70671	0.000209966	0.00180522
	FBgn0051076	CG31076	24.7059	-8.01377	2.16222	-3.70628	0.000210329	0.00180701
	FBgn0033855	link	12485.7	1.64565	0.444986	3.69821	0.000217128	0.00186341
	FBgn0261262	CG42613	209.105	-2.10749	0.569882	-3.69811	0.000217214	0.00186341
	FBgn0038986	sit	24.1159	-8.04081	2.17555	-3.69599	0.00021903	0.00187761
	FBgn0051619	nolo	207.797	-2.14214	0.57971	-3.69519	0.000219721	0.00188214
	FBgn0034229	CG4847	30.7998	-7.03213	1.90355	-3.69422	0.000220567	0.00188801
	FBgn0013973	Gycbeta100B	40.3082	-4.57772	1.24006	-3.69154	0.000222903	0.0019066
	FBgn0263981	asRNA:CR43730	166.691	-2.32461	0.630034	-3.68965	0.000224563	0.0019194
	FBgn0014469	Cyp4e2	805.335	-1.52181	0.412509	-3.68915	0.000225	0.00192173
	FBgn0030156	CG15247	31.0288	-7.03477	1.90718	-3.68858	0.000225513	0.0019247
	FBgn0022361	Pur-alpha	785.719	-1.45018	0.393205	-3.68811	0.000225923	0.00192621
	FBgn0037849	CG4596	57.5226	-3.7034	1.00418	-3.688	0.00022602	0.00192621
	FBgn0032869	CG17470	133.093	2.71931	0.737443	3.68748	0.000226483	0.00192874
	FBgn0038394	CG10264	43.4148	-4.30662	1.16902	-3.68396	0.000229643	0.00195422
	FBgn0001248	Idh	1812.17	-2.2538	0.611866	-3.68349	0.000230063	0.00195638
	FBgn0040726	dpr1	47.9477	-4.07056	1.10532	-3.6827	0.000230772	0.00196098
	FBgn0051368	CG31368	2231.01	1.3312	0.361618	3.68123	0.000232114	0.00197095
	FBgn0034136	DAT	31.4954	-7.03952	1.91254	-3.68071	0.000232589	0.00197354
	FBgn0032136	Apoltp	2662.39	-1.39987	0.380521	-3.67882	0.000234314	0.00198673
	FBgn0052333	CG32333	23.8694	-8.02489	2.18171	-3.67826	0.000234833	0.00198968
	FBgn0035104	CG13875	76.8042	-3.16302	0.861356	-3.67214	0.000240525	0.00203643
	FBgn0046258	CG12880	103.311	-2.74734	0.748381	-3.67104	0.000241566	0.00204376
	FBgn0035649	CG10483	32.1695	-7.07111	1.93105	-3.6618	0.000250453	0.00211742
	FBgn0038511	cysu	516.962	-9.16375	2.503	-3.6611	0.000251136	0.00212165
	FBgn0037290	CG1124	84.0726	-3.49926	0.955867	-3.66083	0.000251404	0.00212238
	FBgn0033365	CG8170	560.89	-9.6659	2.64065	-3.66042	0.000251801	0.00212419
	FBgn0004110	tin	544.373	1.80891	0.494373	3.659	0.000253199	0.00213445
	FBgn0003044	Pcl	2558.42	1.31795	0.36028	3.65814	0.000254054	0.00214011
	FBgn0040799	CG13051	36.9453	-6.24962	1.7088	-3.65732	0.000254867	0.00214541
	FBgn0038799	MFS9	33.2349	-7.09615	1.94096	-3.65601	0.000256176	0.00215487
	FBgn0260789	mxc	2827.66	1.41453	0.387207	3.65317	0.000259026	0.00217728
	FBgn0035545	CG12607	49.2415	-6.37082	1.74443	-3.6521	0.000260101	0.00218473
	FBgn0263239	dar1	176.863	-2.25664	0.617946	-3.65184	0.000260367	0.00218539
	FBgn0041789	Pax	2392.42	-1.26544	0.347431	-3.64228	0.000270235	0.00226659
	FBgn0037537	CG2767	1384.59	-1.31219	0.360467	-3.64026	0.000272367	0.00228283
	FBgn0031888	Pvf2	33.0059	-7.07441	1.94514	-3.63696	0.00027587	0.00231054
	FBgn0036007	path	4930.79	1.27178	0.349957	3.63409	0.000278966	0.00233479
	FBgn0005613	Sox15	38.2858	-4.89045	1.34632	-3.63247	0.000280724	0.00234782
	FBgn0038881	CG16791	2234.67	-1.31187	0.361285	-3.63111	0.000282202	0.00235849
	FBgn0034299	CG5757	633.485	1.49261	0.411117	3.63061	0.000282755	0.00236142
	FBgn0003545	sub	2802.4	1.22062	0.336339	3.62913	0.000284378	0.00237327
	FBgn0053494	CG33494	119.933	-2.90144	0.799591	-3.62865	0.000284907	0.00237599
	FBgn0052600	dpr8	29.8199	-5.88018	1.62077	-3.62802	0.000285601	0.00238007
	FBgn0038874	ETHR	23.0858	-7.98104	2.20138	-3.62547	0.000288433	0.00240086
	FBgn0037421	CG15594	28.6075	-6.94	1.91427	-3.62541	0.000288506	0.00240086
	FBgn0037989	ATP8B	67.2093	-3.56643	0.985834	-3.61768	0.000297261	0.00247195
	FBgn0033927	CR10102	952.246	1.44641	0.400148	3.61468	0.000300714	0.00249888
	FBgn0041707	7B2	29.9431	-5.87528	1.62608	-3.61316	0.000302485	0.00251181
	FBgn0053126	NLaz	31.1065	-5.40574	1.49634	-3.61263	0.000303103	0.00251389
	FBgn0037092	M6	1154.3	-1.49346	0.413405	-3.61258	0.000303166	0.00251389
	FBgn0261588	pdm3	59.019	-3.52043	0.974709	-3.61177	0.00030411	0.00251992
	FBgn0016926	Pino	1725.67	1.26587	0.350739	3.60915	0.000307205	0.00254043
	FBgn0052407	CG32407	275.971	-2.12346	0.588361	-3.60911	0.000307251	0.00254043
	FBgn0003710	tipE	72.8348	-3.18225	0.881731	-3.6091	0.000307264	0.00254043
	FBgn0050489	Cyp12d1-p	106.617	-2.77408	0.768671	-3.60894	0.000307456	0.00254043
	FBgn0267408	AOX1	342.115	-1.87102	0.518739	-3.60685	0.000309931	0.00255907
	FBgn0030914	CG6106	22.9978	-7.94566	2.20407	-3.60499	0.000312165	0.00257472
	FBgn0250908	beat-VII	22.8833	-7.95762	2.20753	-3.60477	0.000312429	0.00257472
	FBgn0031645	CG3036	3157.29	1.46729	0.407047	3.60472	0.000312489	0.00257472
	FBgn0263235	Phae2	22.8921	-7.95413	2.20751	-3.60321	0.000314313	0.00258792
	FBgn0014396	tim	30.9408	-6.97862	1.93924	-3.59863	0.000319896	0.00263203
	FBgn0029768	SPR	27.8855	-6.90187	1.91829	-3.59793	0.000320755	0.00263724
	FBgn0004374	neb	1421.91	1.28932	0.35844	3.59703	0.000321873	0.00264458
	FBgn0038447	CG14892	24.3537	-7.82577	2.17583	-3.59668	0.000322308	0.00264628
	FBgn0032022	CG14275	67.5887	-3.68136	1.02403	-3.59496	0.000324443	0.00266193
	FBgn0032074	Tsp29Fa	46.535	-4.21995	1.17492	-3.59169	0.000328543	0.00269268
	FBgn0033320	CG8586	57.4934	-3.53362	0.983856	-3.5916	0.000328651	0.00269268
	FBgn0038722	Nup58	1139.13	1.35598	0.377974	3.58748	0.000333887	0.00273365
	FBgn0035858	CG13674	34.6813	-7.25751	2.02331	-3.58695	0.000334566	0.0027373
	FBgn0020389	Papss	1501.57	-1.2872	0.359003	-3.58548	0.000336463	0.00275088
	FBgn0036596	CG13045	22.7424	-7.92553	2.21098	-3.58463	0.000337557	0.00275789
	FBgn0037224	TwdlF	3880.56	-11.5629	3.22657	-3.58366	0.000338809	0.00276619
	FBgn0011584	Trp1	3517.2	-1.20205	0.336222	-3.57515	0.000350021	0.00285573
	FBgn0263595	lncRNA:CR43617	42.2819	4.14929	1.16092	3.57416	0.000351359	0.00286465
	FBgn0031227	CG3709	292.059	1.81721	0.508693	3.57231	0.000353851	0.00288295
	FBgn0030984	tgy	60.4767	-3.46276	0.969698	-3.57097	0.000355659	0.00289415
	FBgn0050418	nord	22.3374	-7.93334	2.22165	-3.57093	0.000355723	0.00289415
	FBgn0031001	CG7884	1686.31	1.38423	0.387709	3.57027	0.000356613	0.00289937
	FBgn0033135	Tsp42En	22.311	-7.93022	2.2224	-3.56831	0.000359294	0.00291914
	FBgn0004244	Rdl	109.737	-2.72692	0.764474	-3.56706	0.000361011	0.00293105
	FBgn0030261	CG15203	22.399	-7.91723	2.2212	-3.56439	0.000364702	0.00295896
	FBgn0030242	sofe	947.733	1.40635	0.394856	3.56168	0.000368492	0.00298743
	FBgn0039648	CG14515	35.6571	-4.73306	1.32895	-3.56151	0.000368723	0.00298743
	FBgn0036381	CG8745	1394.2	-1.53748	0.431881	-3.55995	0.000370923	0.00300316
	FBgn0259896	NimC1	25.5248	-7.67689	2.15895	-3.55585	0.000376766	0.00304836
	FBgn0024184	unc-4	125.227	-2.48784	0.699906	-3.55453	0.000378649	0.00306057
	FBgn0033978	Cyp6a23	83.1617	-2.93633	0.826104	-3.55443	0.0003788	0.00306057
	FBgn0086907	Cyt-c-d	117.364	-2.5558	0.719562	-3.55189	0.000382479	0.00308647
	FBgn0034901	CG11300	35.7115	-7.13896	2.00993	-3.55185	0.000382535	0.00308647
	FBgn0037741	CG16908	399.601	1.63596	0.460697	3.55107	0.000383673	0.00309351
	FBgn0035677	CG13293	280.907	-1.82726	0.51479	-3.54953	0.00038592	0.00310948
	FBgn0051300	CG31300	29.2325	-6.41071	1.8066	-3.5485	0.000387429	0.00311948
	FBgn0261090	Sytbeta	34.1728	-4.92584	1.38898	-3.54637	0.000390575	0.00314257
	FBgn0026876	CG11403	879.313	1.37853	0.388735	3.5462	0.000390835	0.00314257
	FBgn0039807	CG15546	28.5949	-6.91434	1.95334	-3.53976	0.000400498	0.00321805
	FBgn0087012	5-HT2A	204.934	2.29927	0.649637	3.53931	0.000401179	0.00322131
	FBgn0037515	Sp7	152.436	2.47608	0.699861	3.53796	0.000403228	0.00323553
	FBgn0030841	CG8568	57.9978	-3.98841	1.12774	-3.53662	0.000405275	0.00324972
	FBgn0035041	CG13594	28.0176	-6.89118	1.94939	-3.53504	0.000407712	0.00326702
	FBgn0261530	nbs	859.597	1.37237	0.388523	3.53228	0.000412	0.00329911
	FBgn0037553	CG18249	60.5583	-3.35666	0.950519	-3.53139	0.000413376	0.00330786
	FBgn0035578	CG13707	28.049	-6.88033	1.94882	-3.53052	0.000414743	0.00331652
	FBgn0035035	Samtor	291.315	2.24017	0.635987	3.52235	0.000427731	0.00341804
	FBgn0015376	cutlet	686.46	1.4233	0.404204	3.52124	0.000429534	0.0034301
	FBgn0004198	ct	994.459	-1.32817	0.377563	-3.51776	0.000435206	0.00347301
	FBgn0032209	Hand	77.2065	-3.30766	0.940401	-3.51728	0.000435988	0.00347688
	FBgn0031907	CG5171	1718.94	-1.3573	0.386406	-3.51264	0.000443684	0.00353584
	FBgn0035845	CG13675	35.8594	-4.70802	1.34052	-3.51209	0.000444598	0.0035407
	FBgn0035756	unc-13-4A	93.2278	-3.25137	0.926714	-3.50849	0.000450663	0.00358655
	FBgn0039886	CG2003	224.432	-2.45001	0.69841	-3.50799	0.000451511	0.00359085
	FBgn0040817	CG14132	27.83	-5.78121	1.64853	-3.50689	0.000453373	0.00360321
	FBgn0036467	CG12310	26.1937	-7.58887	2.16435	-3.50631	0.00045437	0.00360867
	FBgn0033890	Ctf4	1124.44	1.58337	0.451716	3.50524	0.000456196	0.00362045
	FBgn0041585	olf186-F	1779.78	1.25553	0.358202	3.50508	0.000456474	0.00362045
	FBgn0034856	yellow-d2	29.7594	-5.31251	1.51608	-3.5041	0.000458158	0.00363134
	FBgn0266570	NO66	2032.27	1.31759	0.376115	3.50316	0.000459768	0.00364162
	FBgn0029708	CG3556	67.4076	-3.147	0.899647	-3.49803	0.000468703	0.00370988
	FBgn0004959	phm	264.707	1.83347	0.524245	3.49735	0.000469913	0.00371694
	FBgn0034724	babos	1238.19	-1.45336	0.41582	-3.49516	0.000473775	0.00374494
	FBgn0034468	Obp56a	298.628	-1.82472	0.522123	-3.4948	0.000474417	0.00374748
	FBgn0039200	CG13616	21.3865	-7.85418	2.25019	-3.49044	0.00048222	0.00380653
	FBgn0035083	Tina-1	1089.48	-1.52463	0.436914	-3.48955	0.000483841	0.00381675
	FBgn0266276	asRNA:CR44961	37.0202	-4.34264	1.24484	-3.48851	0.000485717	0.00382498
	FBgn0005683	pie	538.366	1.71825	0.492554	3.48845	0.000485824	0.00382498
	FBgn0260959	MCPH1	2035.96	1.2115	0.347291	3.48843	0.000485867	0.00382498
	FBgn0053196	dpy	1014.81	-1.39293	0.399425	-3.48735	0.000487841	0.00383792
	FBgn0011020	Sas-4	1343.61	1.36408	0.391243	3.48652	0.000489354	0.00384723
	FBgn0052251	Claspin	1994.32	1.24382	0.356793	3.4861	0.000490113	0.00385061
	FBgn0261804	CG42750	26.3183	-6.8216	1.95833	-3.48338	0.000495126	0.00388737
	FBgn0039238	CG7016	59.9646	-3.3202	0.953219	-3.48314	0.000495568	0.00388823
	FBgn0053080	CG33080	90.087	-2.79944	0.803869	-3.48246	0.000496829	0.0038955
	FBgn0011659	Mlh1	662.12	1.42804	0.410428	3.47939	0.000502553	0.00393773
	FBgn0034828	CG13545	50.8025	-6.68196	1.92082	-3.47869	0.000503864	0.00394536
	FBgn0085295	CG34266	32.3146	5.04013	1.44984	3.47634	0.000508306	0.00397554
	FBgn0038074	Gnmt	23.8605	-7.65628	2.20243	-3.47629	0.000508401	0.00397554
	FBgn0260487	CG42534	21.0695	-7.84908	2.25877	-3.47493	0.00051099	0.00399312
	FBgn0035385	FMRFaR	21.1135	-7.8456	2.25791	-3.47472	0.000511384	0.00399352
	FBgn0035604	Ir64a	23.3236	-7.6604	2.20594	-3.47262	0.000515396	0.00402216
	FBgn0038404	CG8925	21.0431	-7.84225	2.25966	-3.47055	0.000519391	0.00405062
	FBgn0002948	nod	1145.28	1.29463	0.373131	3.46964	0.00052116	0.00406171
	FBgn0259821	CG42402	35.3864	-4.54876	1.3123	-3.46624	0.000527791	0.00411064
	FBgn0033569	CG12942	767.044	1.37168	0.395804	3.46556	0.000529126	0.00411828
	FBgn0002526	LanA	12375	-1.13007	0.326366	-3.4626	0.000534989	0.00416114
	FBgn0036529	Pgant8	44.8837	-3.94238	1.13929	-3.46039	0.000539402	0.00419267
	FBgn0020912	Ptx1	458.246	-1.59342	0.460656	-3.45902	0.000542147	0.00421121
	FBgn0028999	nerfin-1	1909.43	-1.2916	0.373458	-3.45849	0.000543214	0.00421669
	FBgn0039617	DIP-gamma	20.8318	-7.83272	2.26616	-3.45639	0.000547461	0.00424538
	FBgn0030304	Cyp4g15	20.8494	-7.8313	2.2658	-3.4563	0.000547638	0.00424538
	FBgn0034276	Sardh	120.394	-3.43802	0.994856	-3.4558	0.000548665	0.00425052
	FBgn0053481	dpr7	176.572	-2.16254	0.625826	-3.45549	0.000549287	0.00425251
	FBgn0085354	CG34325	42.1503	-4.06491	1.1769	-3.45393	0.000552489	0.00427446
	FBgn0264908	pHCl-1	20.8054	-7.82916	2.26701	-3.45352	0.000553312	0.004278
	FBgn0259171	Pde9	295.697	-1.8266	0.530147	-3.44546	0.000570078	0.0044047
	FBgn0036466	CG18581	20.9727	-7.78928	2.26259	-3.44264	0.000576072	0.00444807
	FBgn0038118	timeout	1430.45	1.41649	0.411615	3.44129	0.000578951	0.00446709
	FBgn0039328	CHKov2	36.0693	-4.31516	1.25404	-3.44101	0.000579553	0.00446709
	FBgn0264502	CG43901	176.964	-2.09357	0.608429	-3.44095	0.000579684	0.00446709
	FBgn0030970	CG7326	664.317	1.57218	0.456951	3.44059	0.00058045	0.00447004
	FBgn0035735	Cpr65Ea	1174.78	-13.6369	3.96445	-3.43979	0.00058217	0.00448033
	FBgn0000535	eag	267.262	-1.84697	0.537121	-3.43865	0.000584614	0.00449617
	FBgn0034484	CG11044	27.9296	-6.82532	1.98504	-3.43838	0.000585205	0.00449775
	FBgn0034488	CG11208	1543.77	1.22414	0.356087	3.43775	0.000586577	0.00450532
	FBgn0026755	Ugt37b1	29.3735	-6.83506	1.98863	-3.43707	0.000588044	0.00451363
	FBgn0261705	CG42741	47.4849	-4.04474	1.17729	-3.43563	0.000591178	0.0045347
	FBgn0265299	lncRNA:CR44272	53.689	-4.30244	1.25254	-3.43498	0.000592605	0.00454265
	FBgn0030774	spheroide	23.0945	-7.62675	2.22083	-3.43418	0.000594344	0.004553
	FBgn0008646	E5	63.8797	-3.15643	0.919472	-3.43287	0.000597234	0.00457214
	FBgn0036599	CG13044	26.6703	-6.36195	1.85431	-3.4309	0.000601586	0.00460243
	FBgn0024236	foi	1983.71	1.25283	0.36549	3.42779	0.000608508	0.00465234
	FBgn0032864	CG2493	2478.51	1.1887	0.347276	3.42293	0.000619507	0.00473296
	FBgn0263980	CG43729	57.9873	-3.33625	0.974721	-3.42277	0.000619864	0.00473296
	FBgn0020391	Nrk	455.944	-1.53219	0.448027	-3.41985	0.000626547	0.00478085
	FBgn0032797	Hasp	53.6634	-3.44307	1.00774	-3.41663	0.000634023	0.00483474
	FBgn0040268	Top3alpha	715.387	1.47879	0.433033	3.41496	0.000637909	0.00486119
	FBgn0034053	Cyp4aa1	50.5883	-3.70282	1.08436	-3.41474	0.000638418	0.0048619
	FBgn0003366	sev	25.7636	-6.77529	1.98491	-3.41341	0.000641565	0.00488267
	FBgn0259224	CG42324	133.702	-2.31873	0.679538	-3.41221	0.000644374	0.00489871
	FBgn0032857	CG10947	20.2947	-7.791	2.28344	-3.41196	0.000644979	0.00489871
	FBgn0039804	CG15544	26.9584	-5.67661	1.66379	-3.41184	0.000645249	0.00489871
	FBgn0033153	Gadd45	58.8668	-3.32176	0.973607	-3.4118	0.000645351	0.00489871
	FBgn0041147	ida	413.171	1.55448	0.455801	3.41043	0.000648614	0.00492027
	FBgn0029147	NtR	331.825	-1.6651	0.488385	-3.40939	0.000651081	0.00493577
	FBgn0035501	CG1299	21.5185	-7.6856	2.25498	-3.40828	0.000653746	0.00495276
	FBgn0035488	CG11593	1331.96	1.23361	0.362173	3.40612	0.000658926	0.00498877
	FBgn0263445	asRNA:CR43468	187.333	-2.04662	0.600986	-3.40543	0.000660594	0.00499816
	FBgn0035499	Chd64	2092.46	-1.50685	0.442606	-3.40448	0.000662891	0.00501228
	FBgn0030723	dpr18	45.931	-3.72446	1.09466	-3.40237	0.00066804	0.00504794
	FBgn0267550	asRNA:CR45890	26.1597	-6.34271	1.86437	-3.40207	0.000668773	0.00505021
	FBgn0035733	CG8641	20.2595	-7.77138	2.28477	-3.40138	0.000670458	0.00505966
	FBgn0036262	CG6910	50.2953	-3.59972	1.05851	-3.40073	0.000672056	0.00506844
	FBgn0051495	CG31495	266.492	-1.80587	0.531076	-3.40039	0.00067289	0.00507145
	FBgn0030500	Ndc80	1142.01	1.39265	0.409691	3.39928	0.000675646	0.00508894
	FBgn0052549	CG32549	1154.3	-1.29708	0.381626	-3.39882	0.000676771	0.00509412
	FBgn0038837	KaiR1D	404.82	-3.19202	0.939693	-3.39687	0.000681608	0.00512722
	FBgn0046876	Obp83ef	20.462	-7.74046	2.27907	-3.39633	0.000682955	0.00513404
	FBgn0052194	lncRNA:CR32194	20.057	-7.77698	2.29127	-3.39419	0.000688326	0.00517109
	FBgn0260795	NaPi-III	2842.75	1.15578	0.340581	3.39355	0.000689942	0.00517989
	FBgn0039387	MCO3	25.2227	-6.68711	1.97082	-3.39305	0.000691183	0.00518587
	FBgn0004619	GluRIA	26.1131	-5.68812	1.67652	-3.39281	0.00069179	0.00518709
	FBgn0037433	CG17919	149.062	-2.30218	0.67867	-3.3922	0.000693348	0.00519543
	FBgn0003312	sad	299.496	1.98846	0.586311	3.39148	0.000695169	0.00520574
	FBgn0023511	Edem1	1100.11	1.28724	0.379595	3.39108	0.00069619	0.00521003
	FBgn0032192	CG5731	136.752	-2.25037	0.663847	-3.3899	0.000699185	0.0052291
	FBgn0024980	Syx4	41.4485	-4.04201	1.19267	-3.38905	0.000701357	0.00524198
	FBgn0002989	okr	903.602	1.29826	0.383119	3.38867	0.000702323	0.0052442
	FBgn0015040	Cyp9c1	20.0306	-7.76701	2.29223	-3.38841	0.000703003	0.0052442
	FBgn0264328	asRNA:CR43787	20.0306	-7.76701	2.29223	-3.38841	0.000703003	0.0052442
	FBgn0265262	Vha68-1	703.375	-1.41734	0.418403	-3.3875	0.000705317	0.0052581
	FBgn0030340	CG15740	1296.48	-13.428	3.96447	-3.38708	0.000706398	0.0052628
	FBgn0026143	CDC45L	1498.93	1.3006	0.384033	3.38668	0.00070744	0.0052672
	FBgn0032157	Etl1	2181.72	1.1742	0.34673	3.38649	0.000707918	0.0052674
	FBgn0030389	CG15927	23.9762	-6.60815	1.95166	-3.38591	0.000709418	0.00527519
	FBgn0053513	Nmdar2	55.4065	-3.34017	0.987294	-3.38316	0.000716575	0.00532502
	FBgn0041723	rho-5	157.257	-2.11467	0.625109	-3.38287	0.000717321	0.00532717
	FBgn0054007	CG34007	145.835	-2.21044	0.653549	-3.38221	0.000719057	0.00533583
	FBgn0036450	Tdrd3	1346.35	1.2872	0.380593	3.38208	0.000719402	0.00533583
	FBgn0004367	mei-41	437.813	1.58569	0.46934	3.37855	0.000728681	0.00540122
	FBgn0020556	lncRNA:bxd	243.676	2.00863	0.595598	3.37245	0.000745013	0.00551572
	FBgn0051337	CG31337	25.7961	-5.66341	1.67932	-3.37243	0.000745073	0.00551572
	FBgn0262475	bru2	956.745	-1.35256	0.401274	-3.37066	0.000749893	0.00554788
	FBgn0050274	CG30274	29.6098	-5.15682	1.53243	-3.36512	0.0007651	0.00565679
	FBgn0038977	CG5376	67.1206	-3.01474	0.896255	-3.36371	0.00076903	0.00568225
	FBgn0028700	RfC38	1115.37	1.24517	0.370371	3.36196	0.000773901	0.00571462
	FBgn0029573	CG14770	65.6326	-3.05873	0.910257	-3.3603	0.000778586	0.00574328
	FBgn0033708	CG8850	19.7577	-7.73404	2.30164	-3.36023	0.000778767	0.00574328
	FBgn0004168	5-HT1A	37.2154	-5.44048	1.61943	-3.3595	0.000780843	0.00575495
	FBgn0051087	CG31087	30.9051	-5.83813	1.73913	-3.35693	0.000788126	0.00580496
	FBgn0039224	CG13634	25.9485	-6.74033	2.00832	-3.35621	0.000790183	0.00581645
	FBgn0037503	CG14598	19.5639	-7.74211	2.30809	-3.35434	0.000795555	0.00585229
	FBgn0035245	GC	56.8994	-3.59594	1.07216	-3.35393	0.000796723	0.00585719
	FBgn0039125	Ndc1	1393.76	1.20629	0.360177	3.34917	0.000810532	0.00595496
	FBgn0000045	Act79B	52.1376	-3.41741	1.02066	-3.34823	0.000813296	0.00597151
	FBgn0027610	Dic1	442.901	-1.53459	0.458508	-3.34693	0.000817133	0.0059959
	FBgn0262810	CG43181	21.5625	-7.56383	2.26118	-3.34508	0.000822601	0.00603223
	FBgn0037810	sle	4080.62	1.09413	0.32717	3.34422	0.000825144	0.00604708
	FBgn0031942	CG7203	30.2852	-6.35623	1.90174	-3.34231	0.00083083	0.0060805
	FBgn0039288	CG13653	34.9174	4.32503	1.29403	3.3423	0.000830862	0.0060805
	FBgn0033183	CG1620	1454.64	1.30589	0.390767	3.34187	0.000832175	0.0060805
	FBgn0000182	BicC	2570.11	2.69063	0.80514	3.34182	0.00083231	0.0060805
	FBgn0266459	CG45084	2570.11	2.69063	0.80514	3.34182	0.00083231	0.0060805
	FBgn0036773	CG13698	607.698	-2.07048	0.619829	-3.34041	0.00083654	0.00610758
	FBgn0033994	CG7544	305.661	1.71488	0.513418	3.34013	0.000837397	0.00611001
	FBgn0027868	Nup107	2071.51	1.14705	0.343467	3.33963	0.000838892	0.0061171
	FBgn0261675	Npc1b	19.6608	-7.70391	2.3071	-3.33922	0.000840153	0.00612247
	FBgn0032651	Oli	622.135	-1.47914	0.443001	-3.33891	0.000841074	0.00612535
	FBgn0037069	Cpr78Cc	51.6888	-4.80257	1.43849	-3.33863	0.000841923	0.00612771
	FBgn0036815	HipHop	1787.28	1.16976	0.350547	3.33696	0.000847003	0.00616084
	FBgn0004783	Ccp84Aa	29.631	-5.60299	1.6798	-3.33551	0.000851444	0.00618928
	FBgn0062565	Or19b	50.7867	-5.91464	1.77386	-3.33434	0.00085503	0.00621138
	FBgn0035904	GstO3	65.7689	-3.15116	0.94511	-3.33417	0.000855549	0.00621138
	FBgn0034563	CG15649	20.1627	-7.6373	2.29117	-3.33336	0.00085804	0.00622473
	FBgn0039467	CG14253	114.802	-2.62339	0.787042	-3.33323	0.000858455	0.00622473
	FBgn0053302	Cpr31A	60.0781	-4.41824	1.3264	-3.33101	0.000865319	0.00627061
	FBgn0004107	Cdk2	2214.13	1.17064	0.351484	3.33057	0.000866698	0.0062767
	FBgn0052183	Ccn	23.8001	-6.68022	2.00665	-3.32904	0.000871452	0.00630721
	FBgn0036994	CG5199	1197.05	1.26207	0.379151	3.32867	0.000872606	0.00631119
	FBgn0039521	CG5402	21.043	-7.56963	2.27417	-3.32852	0.000873083	0.00631119
	FBgn0032779	CG16771	173.174	-2.25655	0.677999	-3.32826	0.000873909	0.00631325
	FBgn0034440	CG10073	25.1006	-5.63047	1.69275	-3.32623	0.000880285	0.00635537
	FBgn0259146	fid	19.2646	-7.7025	2.31884	-3.3217	0.0008947	0.00645545
	FBgn0038632	CG14301	33.1929	-4.43262	1.33662	-3.31629	0.000912208	0.00657771
	FBgn0263600	DNApol-delta	746.791	1.42246	0.428963	3.31604	0.000913026	0.00657954
	FBgn0038581	CG14314	53.4935	-3.3505	1.01208	-3.31051	0.000931262	0.00670681
	FBgn0035057	CG3880	87.0408	-2.63639	0.79744	-3.30607	0.00094614	0.00680976
	FBgn0030925	Hayan	109.924	-2.38957	0.723388	-3.30331	0.000955517	0.00687301
	FBgn0083978	CG17672	729.577	-1.60648	0.486448	-3.30247	0.000958378	0.00688934
	FBgn0050158	CG30158	23.0781	-6.64037	2.01108	-3.30189	0.00096035	0.00689859
	FBgn0000346	comt	268.661	-1.73918	0.526745	-3.30175	0.000960848	0.00689859
	FBgn0010314	Cks30A	2494.95	1.11757	0.338863	3.298	0.000973748	0.00698691
	FBgn0039380	CG5890	40.5302	-4.00752	1.21552	-3.29696	0.000977362	0.00700853
	FBgn0038130	CG8630	28.5921	-5.6112	1.7027	-3.29548	0.000982553	0.00704143
	FBgn0016054	phr6-4	586.083	1.51655	0.460284	3.29481	0.000984874	0.00705373
	FBgn0050446	Tdc2	30.6345	-4.5744	1.38875	-3.2939	0.00098807	0.00707228
	FBgn0267160	asRNA:CR45600	124.437	-2.50159	0.759834	-3.29228	0.000993777	0.00710876
	FBgn0002719	Men	2169.88	-1.53596	0.466662	-3.29138	0.000996963	0.00712719
	FBgn0038315	CG14866	39.8037	-4.45958	1.35515	-3.29084	0.000998884	0.00713655
	FBgn0050361	mtt	30.9504	-4.75264	1.44491	-3.28922	0.00100464	0.00717328
	FBgn0044049	Ilp4	1734.62	1.38566	0.421401	3.28822	0.00100822	0.00719444
	FBgn0038487	TwdlW	780.885	-13.0306	3.96448	-3.28684	0.00101317	0.00722287
	FBgn0027546	CG4766	35.9346	-4.08532	1.24296	-3.28677	0.00101344	0.00722287
	FBgn0262617	CG43143	985.992	-1.78549	0.543347	-3.28609	0.0010159	0.00723593
	FBgn0015553	tos	892.955	1.70292	0.518316	3.28547	0.00101811	0.00724725
	FBgn0038084	beat-Vc	18.7803	-7.67479	2.33645	-3.28482	0.00102049	0.00725977
	FBgn0003093	Pkc98E	580.899	-1.87474	0.570862	-3.28406	0.00102324	0.00727489
	FBgn0036369	CG10089	38.8386	-3.86758	1.17803	-3.2831	0.00102672	0.00729523
	FBgn0033204	CG2065	123.144	-2.37447	0.723383	-3.28245	0.00102909	0.00730757
	FBgn0267727	Pen	9425.13	1.3385	0.407887	3.28154	0.00103243	0.00732459
	FBgn0037842	CG6567	576.929	1.43557	0.437481	3.28145	0.00103274	0.00732459
	FBgn0085334	CG34305	18.9741	-7.64344	2.33005	-3.28037	0.00103671	0.0073483
	FBgn0031936	CG13794	24.893	-6.05289	1.84647	-3.27809	0.00104511	0.00740332
	FBgn0038250	CG3505	55.5094	-3.27502	0.999163	-3.27776	0.00104633	0.00740479
	FBgn0032957	CG2225	453.473	-1.47725	0.450698	-3.27769	0.00104658	0.00740479
	FBgn0038237	Pde6	61.8117	-3.04574	0.929411	-3.27707	0.00104892	0.00741682
	FBgn0033241	CG2915	3219.35	1.09746	0.334938	3.27661	0.00105063	0.00742439
	FBgn0038147	CCHa2	32.2784	-4.38191	1.33878	-3.27306	0.0010639	0.00751361
	FBgn0000114	bru1	4470.7	2.29444	0.70123	3.27202	0.00106783	0.00753684
	FBgn0050372	Asap	2528.96	1.12841	0.344995	3.2708	0.00107243	0.00756473
	FBgn0002609	E(spl)m3-HLH	891.811	-1.30563	0.399251	-3.27021	0.00107468	0.00757603
	FBgn0040370	CG13375	171.608	-1.99056	0.609589	-3.26542	0.00109303	0.00770072
	FBgn0002552	lin	1617.57	1.21908	0.373364	3.26511	0.0010942	0.0077043
	FBgn0264086	CG43755	588.775	-1.63157	0.499766	-3.26467	0.00109591	0.00771111
	FBgn0033549	mms4	412.428	1.50555	0.461186	3.26452	0.00109649	0.00771111
	FBgn0025716	Bap55	2848.53	1.13928	0.34902	3.26423	0.00109761	0.00771431
	FBgn0029881	pigs	923.871	-1.27086	0.389591	-3.26203	0.00110616	0.00776975
	FBgn0003463	sog	1461.47	1.24713	0.383168	3.25478	0.00113479	0.00796607
	FBgn0003002	opa	948.117	1.37997	0.424411	3.25149	0.00114803	0.00805417
	FBgn0035026	Fcp1	781.449	1.33408	0.410402	3.25067	0.00115132	0.00807236
	FBgn0010173	RpA-70	4856.27	1.1396	0.350607	3.25036	0.00115257	0.00807631
	FBgn0038719	CG16727	18.9476	-7.59023	2.33534	-3.25017	0.00115337	0.00807706
	FBgn0042206	GstD10	30.6736	-4.51584	1.39042	-3.24784	0.00116287	0.00813867
	FBgn0083949	side-III	34.3171	-4.65061	1.43236	-3.24683	0.001167	0.00816271
	FBgn0010225	Gel	1205.94	-1.21976	0.37577	-3.24602	0.0011703	0.00818091
	FBgn0250822	CG34222	53.1138	-3.45471	1.06469	-3.24481	0.00117529	0.00821087
	FBgn0284252	Letm1	1995.88	1.11944	0.345171	3.24313	0.00118223	0.00825435
	FBgn0038842	hdly	34.6429	-4.40637	1.35879	-3.24288	0.0011833	0.0082569
	FBgn0000629	E(z)	1460.74	1.22272	0.377296	3.24073	0.00119222	0.00831182
	FBgn0030600	hiw	614.949	-1.34078	0.413739	-3.24065	0.00119259	0.00831182
	FBgn0027621	Pfrx	1036.3	1.37924	0.425886	3.23852	0.00120153	0.00836909
	FBgn0038202	CG12402	521.703	-1.43686	0.443902	-3.23689	0.0012084	0.00841193
	FBgn0003719	tld	626.77	1.58377	0.489515	3.2354	0.00121474	0.008451
	FBgn0283467	Pol32	680.173	1.3161	0.406945	3.23409	0.00122032	0.00848046
	FBgn0011818	oaf	2362.47	1.10772	0.342518	3.23406	0.00122042	0.00848046
	FBgn0015663	Dot	92.241	-2.51104	0.776506	-3.23377	0.00122166	0.008484
	FBgn0020762	Atet	745.822	-1.36266	0.421449	-3.23328	0.00122377	0.00849358
	FBgn0039439	TwdlK	26.9483	-6.33495	1.96003	-3.23207	0.00122899	0.00852475
	FBgn0032253	LManI	223.334	-1.85976	0.575529	-3.2314	0.00123187	0.00853967
	FBgn0034296	CG10912	18.6922	-7.57563	2.34459	-3.23111	0.00123309	0.00854305
	FBgn0023524	CG3078	60.3616	-3.10562	0.961352	-3.23047	0.00123589	0.00855733
	FBgn0028369	kirre	432.611	-1.54663	0.479142	-3.22792	0.00124695	0.00862883
	FBgn0051760	CG31760	28.9945	-5.70384	1.76777	-3.22658	0.0012528	0.00866411
	FBgn0264493	rdx	9910.96	1.15486	0.358238	3.22371	0.00126542	0.00874625
	FBgn0051675	CG31675	28.441	-4.86799	1.51096	-3.22179	0.00127395	0.00879996
	FBgn0027339	jim	54.4429	-3.2566	1.01089	-3.22152	0.00127515	0.00880303
	FBgn0264078	Flo2	1177.43	-1.24705	0.387206	-3.22064	0.00127904	0.0088247
	FBgn0030817	CG4991	1358.57	2.38992	0.742249	3.21984	0.00128263	0.00884421
	FBgn0036053	iPLA2-VIA	1412.98	1.16475	0.361769	3.2196	0.00128368	0.00884628
	FBgn0038795	CG4335	64.5914	-3.43842	1.06871	-3.21735	0.00129379	0.00891067
	FBgn0039777	Jon99Fii	42.0871	-5.63825	1.75288	-3.21656	0.00129736	0.00892997
	FBgn0035644	DNApol-epsilon58	656.659	1.33988	0.416635	3.21595	0.00130011	0.00894365
	FBgn0036592	CG13049	642.582	-12.7475	3.9645	-3.21542	0.00130254	0.00895052
	FBgn0038734	CG11453	40.2447	-3.76605	1.17126	-3.2154	0.00130265	0.00895052
	FBgn0033943	CG12869	59.2699	-3.04634	0.948502	-3.21174	0.00131933	0.00905981
	FBgn0040395	Unc-76	1306.86	-1.31845	0.410887	-3.2088	0.00133292	0.00914778
	FBgn0030241	feo	3639.72	1.06491	0.331895	3.20857	0.00133398	0.00914961
	FBgn0052843	Dh31-R	50.2925	-3.28784	1.02551	-3.20605	0.00134571	0.0092247
	FBgn0004167	kst	3302.7	-1.08574	0.338767	-3.20496	0.00135081	0.00924928
	FBgn0031855	CG11221	17.8206	-7.6076	2.3738	-3.20482	0.00135145	0.00924928
	FBgn0001077	ftz	421.861	1.65893	0.517643	3.20478	0.00135168	0.00924928
	FBgn0027106	Inx7	191.313	-1.89253	0.590868	-3.20297	0.00136016	0.00930188
	FBgn0038449	CG17562	17.8558	-7.59956	2.37301	-3.2025	0.00136241	0.00931179
	FBgn0028525	c(2)M	199.097	2.01024	0.627783	3.20213	0.00136415	0.0093182
	FBgn0053281	CG33281	21.3612	-6.52298	2.03775	-3.20106	0.00136922	0.00934739
	FBgn0037140	SLC22A	108.9	-2.34395	0.732593	-3.19953	0.00137653	0.00939178
	FBgn0033054	CG14591	32.6619	-4.15534	1.29885	-3.19925	0.00137784	0.00939526
	FBgn0037395	CG10280	18.4282	-7.52532	2.35262	-3.1987	0.00138049	0.0094078
	FBgn0266325	asRNA:CR44990	17.9791	-7.57039	2.36815	-3.19676	0.00138983	0.00946591
	FBgn0025455	CycT	3794.13	1.10151	0.345172	3.19119	0.00141688	0.00964455
	FBgn0004650	fs(1)N	777.712	2.46623	0.772928	3.19076	0.00141897	0.00965034
	FBgn0264507	asRNA:CR43906	150.496	-2.09227	0.655744	-3.19068	0.00141939	0.00965034
	FBgn0036940	obst-J	24.2453	-6.60377	2.07027	-3.18981	0.00142368	0.00967388
	FBgn0052191	CG32191	22.8806	-6.60398	2.07229	-3.18681	0.00143852	0.00976903
	FBgn0037549	CG7878	1235.85	1.16553	0.365878	3.18556	0.00144476	0.00980574
	FBgn0022359	Sodh-2	213.391	-1.78311	0.560223	-3.18286	0.00145828	0.00989171
	FBgn0036501	CG7272	826.571	-1.27415	0.400376	-3.18239	0.00146067	0.00990219
	FBgn0033728	Cpr49Ae	22.6165	-6.59072	2.07169	-3.18132	0.00146605	0.0099329
	FBgn0037936	CG6908	25.7042	-5.97815	1.87956	-3.18062	0.00146962	0.00995127
	FBgn0039031	Gbp3	19.0092	-7.44522	2.3411	-3.18023	0.00147159	0.00995885
	FBgn0265045	Strn-Mlck	515.227	-1.36796	0.430233	-3.17959	0.00147486	0.00997518
	FBgn0039690	Gnpnat	672.337	-1.28896	0.405474	-3.17889	0.0014784	0.00999333
	FBgn0002570	Mal-A1	29.6146	-5.26554	1.6581	-3.17564	0.00149505	0.0101
	FBgn0038291	CG3984	80.0981	-2.61597	0.823946	-3.17493	0.00149873	0.010119
	FBgn0029895	CG14441	1166.92	-1.17579	0.370463	-3.17385	0.00150433	0.0101461
	FBgn0261803	CG42749	58.6613	-3.0494	0.960799	-3.17382	0.00150448	0.0101461
	FBgn0020272	mst	404.307	1.45988	0.460092	3.17301	0.00150868	0.0101686
	FBgn0039685	Obp99b	27.8185	-5.49708	1.73372	-3.17069	0.00152076	0.0102441
	FBgn0035695	CG10226	18.208	-7.49645	2.36523	-3.16944	0.00152731	0.0102822
	FBgn0051708	DIP-zeta	21.0707	-6.51327	2.05545	-3.16877	0.00153083	0.0103
	FBgn0005655	PCNA	6438.01	1.05475	0.332921	3.16819	0.00153394	0.010315
	FBgn0033960	CG10151	199.197	-1.81273	0.57225	-3.16772	0.00153637	0.0103254
	FBgn0024321	NK7.1	293.183	-1.9549	0.617585	-3.1654	0.00154871	0.0104023
	FBgn0054038	CG34038	22.8026	-5.48524	1.73359	-3.16409	0.0015557	0.0104433
	FBgn0038466	CG8907	90.1161	-2.74233	0.866978	-3.16309	0.00156104	0.010473
	FBgn0025595	AkhR	23.7082	-6.61368	2.09101	-3.16292	0.00156195	0.0104732
	FBgn0024179	wit	155.779	-1.98815	0.628859	-3.16152	0.00156948	0.0105176
	FBgn0031952	cdc14	937.516	-1.32849	0.420383	-3.16019	0.00157667	0.0105597
	FBgn0053503	Cyp12d1-d	87.7526	-2.5624	0.810914	-3.15989	0.0015783	0.0105646
	FBgn0031866	Nlg2	87.0704	-3.11768	0.986864	-3.15918	0.00158213	0.0105841
	FBgn0027375	RecQ5	1405.01	1.14807	0.363956	3.15442	0.00160819	0.0107523
	FBgn0036483	CG12316	1554.12	1.17037	0.371132	3.15352	0.00161316	0.0107794
	FBgn0050147	Hil	496.386	-1.37123	0.435011	-3.15217	0.00162062	0.010823
	FBgn0036367	CG10116	25.9871	-5.03849	1.59874	-3.15153	0.00162418	0.0108406
	FBgn0000261	Cat	1589.46	-1.113	0.353232	-3.15089	0.00162772	0.010858
	FBgn0038418	pad	589.699	1.4093	0.447641	3.14828	0.00164232	0.0109491
	FBgn0033788	CG13323	24.2127	-7.02923	2.23388	-3.14665	0.00165154	0.0110043
	FBgn0026430	Grip84	1768.11	1.09857	0.349376	3.14437	0.00166443	0.0110839
	FBgn0040554	asRNA:CR17025	46.8161	-3.36598	1.0706	-3.14402	0.00166645	0.0110851
	FBgn0010407	Ror	237.758	-1.73011	0.55029	-3.14401	0.00166652	0.0110851
	FBgn0284234	CG46318	24.5949	-5.99883	1.90839	-3.14339	0.00167002	0.0111021
	FBgn0262107	asRNA:CR42860	119.102	-2.22714	0.709179	-3.14044	0.00168692	0.011208
	FBgn0260817	gkt	599.293	1.37543	0.438279	3.13825	0.00169957	0.0112857
	FBgn0036725	CG18265	796.041	-1.25533	0.400045	-3.13797	0.0017012	0.01129
	FBgn0004956	upd1	542.809	1.55651	0.496666	3.13391	0.00172495	0.0114412
	FBgn0011283	Obp28a	17.1074	-7.53423	2.40466	-3.13317	0.00172927	0.0114633
	FBgn0035859	CG13678	37.7805	-6.43021	2.05382	-3.13085	0.001743	0.0115477
	FBgn0261830	CG42762	261.802	1.8227	0.5823	3.13018	0.001747	0.0115677
	FBgn0050021	metro	268.301	-1.64143	0.524448	-3.12982	0.00174911	0.0115751
	FBgn0029950	CG9657	22.3183	-5.45665	1.74385	-3.12908	0.00175353	0.0115927
	FBgn0267224	lncRNA:CR45664	19.2997	-7.32294	2.34031	-3.12904	0.00175376	0.0115927
	FBgn0028692	Rpn2	4331.28	1.03338	0.330374	3.12792	0.00176049	0.0116306
	FBgn0038608	WRNexo	2301.61	1.20194	0.384648	3.12479	0.00177931	0.0117483
	FBgn0259936	Uhg3	877.32	1.27442	0.408121	3.12266	0.00179224	0.011827
	FBgn0033654	Sobp	157.866	-1.97035	0.631271	-3.12124	0.00180091	0.0118774
	FBgn0259216	RhoGAP102A	149.367	-2.3255	0.745109	-3.12102	0.00180228	0.0118798
	FBgn0039316	CG11893	32.4242	-4.08758	1.31025	-3.11969	0.00181044	0.0119268
	FBgn0039594	snu	483.094	-12.3645	3.96453	-3.11877	0.00181606	0.0119571
	FBgn0001250	if	893.516	-1.20703	0.387069	-3.1184	0.00181838	0.0119656
	FBgn0002569	Mal-A2	31.5299	-4.32648	1.38795	-3.11717	0.00182594	0.0120086
	FBgn0261385	scra	8233.39	0.993466	0.318773	3.11653	0.00182993	0.012028
	FBgn0035572	CG13711	92.4889	4.75498	1.52687	3.1142	0.00184446	0.0121167
	FBgn0015872	Drip	72.567	-2.67379	0.859013	-3.11263	0.00185428	0.0121635
	FBgn0032749	Phlpp	50.9363	-3.18903	1.02457	-3.11257	0.00185469	0.0121635
	FBgn0052170	CG32170	16.8081	-7.52339	2.4171	-3.11256	0.0018547	0.0121635
	FBgn0023549	Mct1	770.263	-1.2434	0.399643	-3.11127	0.00186286	0.0122101
	FBgn0031902	Wnt6	85.4545	-2.57502	0.828181	-3.10925	0.00187565	0.012287
	FBgn0011762	DNApol-alpha50	686.005	1.27616	0.410479	3.10895	0.00187753	0.0122924
	FBgn0028695	Rpn1	4499.38	1.01153	0.325536	3.10727	0.00188826	0.0123557
	FBgn0024920	Ts	1048.51	1.19158	0.383671	3.10574	0.00189801	0.0124126
	FBgn0034647	pirk	27.6271	-4.428	1.42622	-3.10472	0.00190461	0.0124488
	FBgn0265186	CG44251	25.7896	-4.77886	1.5395	-3.10416	0.00190821	0.0124653
	FBgn0050359	Mal-A5	1365.22	1.74165	0.561435	3.10215	0.00192121	0.0125433
	FBgn0033916	Usp20-33	1131.17	1.20522	0.388574	3.10165	0.00192443	0.0125572
	FBgn0039210	CG13625	928.664	1.18114	0.381192	3.09855	0.00194471	0.0126825
	FBgn0036350	CG14111	60.8505	2.96285	0.956307	3.09822	0.00194686	0.0126873
	FBgn0083963	Nlg3	21.6392	-6.52344	2.10562	-3.09811	0.00194762	0.0126873
	FBgn0036834	CG6836	102.538	-4.52434	1.46059	-3.0976	0.00195093	0.0127008
	FBgn0028699	Rh50	18.5249	-7.32442	2.36466	-3.09746	0.00195188	0.0127008
	FBgn0025832	Fen1	1000.8	1.19939	0.387371	3.09624	0.00195992	0.0127461
	FBgn0038682	CG5835	74.1197	-3.03832	0.981525	-3.09552	0.00196471	0.0127701
	FBgn0085413	CG34384	96.029	-2.48569	0.803677	-3.0929	0.00198211	0.012876
	FBgn0030170	CG2990	429.345	1.71675	0.555251	3.09185	0.00198912	0.0129143
	FBgn0052105	Lmx1a	99.008	-2.32684	0.752677	-3.09141	0.00199206	0.0129262
	FBgn0004577	Pxd	104.379	-2.34477	0.758772	-3.09022	0.00200009	0.0129664
	FBgn0036410	CG8100	86.1245	-2.47857	0.802111	-3.09006	0.00200115	0.0129664
	FBgn0043471	kappaTry	16.5703	-7.5022	2.4279	-3.09	0.00200158	0.0129664
	FBgn0003863	alphaTry	58.4818	-4.00822	1.29767	-3.08879	0.00200971	0.0130118
	FBgn0029882	CG3226	1178.49	1.13692	0.368217	3.08764	0.00201749	0.013055
	FBgn0004782	Ccp84Ab	20.7889	-6.15202	1.99432	-3.08476	0.00203713	0.0131747
	FBgn0002887	mus201	592.722	1.35157	0.438203	3.08435	0.00203998	0.0131858
	FBgn0267821	da	4266.77	1.00893	0.327452	3.08115	0.00206201	0.0133209
	FBgn0031770	CG13995	22.4668	-6.52148	2.11686	-3.08073	0.00206494	0.0133324
	FBgn0085386	CG34357	34.0114	-3.89838	1.26591	-3.0795	0.00207347	0.0133801
	FBgn0037547	CG7910	32.6328	-3.94433	1.2812	-3.07862	0.0020796	0.0134122
	FBgn0035887	Jon66Cii	17.6581	7.35307	2.38879	3.07816	0.00208286	0.0134258
	FBgn0037057	CG10512	699.568	-1.48301	0.481821	-3.07792	0.00208449	0.0134289
	FBgn0050269	CG30269	42.9114	-4.83843	1.57299	-3.07595	0.00209835	0.0135033
	FBgn0050273	CG30273	42.9114	-4.83843	1.57299	-3.07595	0.00209835	0.0135033
	FBgn0035265	PIG-Wb	30.535	-4.16455	1.3551	-3.07324	0.00211746	0.0136187
	FBgn0053983	obst-H	21.7548	-5.39427	1.75536	-3.07303	0.00211898	0.0136192
	FBgn0037908	dpr5	21.1285	-6.49366	2.1132	-3.0729	0.00211986	0.0136192
	FBgn0263773	fok	1589.22	-1.45445	0.473384	-3.07246	0.00212301	0.0136319
	FBgn0265089	eIF4E3	23.6577	-4.98066	1.62243	-3.06987	0.00214154	0.0137433
	FBgn0261065	Cpsf73	1081.07	1.20047	0.391313	3.06781	0.00215634	0.0138307
	FBgn0086367	t	81.3324	-3.12603	1.0197	-3.06565	0.00217199	0.0139234
	FBgn0086519	Cpr47Eg	124.325	-4.28851	1.39969	-3.06389	0.00218478	0.0139977
	FBgn0050440	CG30440	1519.75	1.16737	0.381372	3.06098	0.00220617	0.014127
	FBgn0010549	l(2)03659	129.958	-2.57314	0.841451	-3.05797	0.00222839	0.0142615
	FBgn0051352	Unc-115a	1497.59	-1.20805	0.395592	-3.05379	0.00225972	0.0144493
	FBgn0037223	TwdlU	32.9441	-4.46876	1.46338	-3.05372	0.00226022	0.0144493
	FBgn0263873	sick	1662.57	-1.09197	0.357696	-3.05278	0.00226735	0.014487
	FBgn0038476	kuk	28480.6	0.960675	0.314841	3.0513	0.00227853	0.0145504
	FBgn0035627	Sse	738.886	1.22827	0.403117	3.04694	0.00231186	0.0147552
	FBgn0031078	Nup205	4265.98	1.11649	0.366591	3.04559	0.00232222	0.0148132
	FBgn0262004	CG42822	16.2446	-7.44029	2.44355	-3.04487	0.00232779	0.0148406
	FBgn0003268	rod	1811.54	1.0608	0.348457	3.04429	0.00233232	0.0148614
	FBgn0041626	Or19a	35.0175	-5.75244	1.88972	-3.04408	0.00233395	0.0148636
	FBgn0034451	TBCB	505.709	1.46851	0.482491	3.04361	0.0023376	0.0148773
	FBgn0085369	Drgx	30.633	-4.05881	1.33361	-3.04347	0.00233865	0.0148773
	FBgn0261547	Exn	584.361	-1.77903	0.584579	-3.04327	0.00234026	0.0148795
	FBgn0030828	CG5162	27.9795	-5.22209	1.7173	-3.04087	0.00235899	0.0149904
	FBgn0262026	CG42837	1694.93	-1.09699	0.360894	-3.03964	0.00236859	0.0150432
	FBgn0033945	CG12868	143.818	-2.26386	0.745042	-3.03856	0.00237711	0.0150891
	FBgn0261987	Pxt	3117.94	2.43669	0.802333	3.03701	0.00238938	0.0151515
	FBgn0038526	CG14327	44.1829	-4.11409	1.35466	-3.03699	0.00238954	0.0151515
	FBgn0005427	ewg	2006.35	-1.047	0.344848	-3.03611	0.00239649	0.0151873
	FBgn0263458	snoRNA:CG43051-a	23.1245	-5.91218	1.94796	-3.03506	0.00240488	0.0152322
	FBgn0031654	Jon25Bii	34.7165	-6.36171	2.0964	-3.03458	0.0024087	0.0152481
	FBgn0031037	CG14207	2347.39	-1.03088	0.339811	-3.03369	0.00241582	0.0152849
	FBgn0031232	CG11617	56.4811	-2.95806	0.975127	-3.03351	0.00241728	0.0152859
	FBgn0035676	ssp6	76.4403	-2.54775	0.840479	-3.03131	0.00243496	0.0153893
	FBgn0052204	CG32204	16.0157	-7.43868	2.45424	-3.03095	0.0024379	0.0153995
	FBgn0025814	Mgstl	600.072	1.37958	0.455395	3.02941	0.00245031	0.0154696
	FBgn0032405	firl	172.151	-1.88816	0.623356	-3.02902	0.0024535	0.0154813
	FBgn0085219	CG34190	67.2274	-3.42967	1.13266	-3.02798	0.00246197	0.0155264
	FBgn0030974	xio	4407.7	1.00052	0.330509	3.02722	0.00246817	0.0155571
	FBgn0029810	CG12239	42.5963	-3.5106	1.1606	-3.0248	0.00248796	0.0156733
	FBgn0001108	DCTN1-p150	1469.58	1.12176	0.371088	3.02289	0.00250373	0.0157567
	FBgn0029866	CG3842	626.349	-1.60498	0.530947	-3.02287	0.00250389	0.0157567
	FBgn0037832	Desi	19.0544	-6.37318	2.11078	-3.01935	0.00253317	0.0159324
	FBgn0040798	CG13069	26.7495	-5.65689	1.87399	-3.01864	0.00253911	0.0159611
	FBgn0020642	Lcp65Ac	37.9992	-5.05336	1.67455	-3.01775	0.00254662	0.0159997
	FBgn0032330	Samuel	308.763	-1.99544	0.661271	-3.01758	0.00254799	0.0159997
	FBgn0030575	CG5321	55.5354	-2.96582	0.982916	-3.01737	0.0025498	0.0160024
	FBgn0039106	CG10301	33.0114	-3.90693	1.29511	-3.01668	0.00255563	0.0160304
	FBgn0010453	Wnt4	1001.87	-1.18209	0.391961	-3.01584	0.00256266	0.0160659
	FBgn0261270	SelD	6038.9	1.01032	0.335268	3.01346	0.00258287	0.016171
	FBgn0029851	CG14445	15.7867	-7.42935	2.46541	-3.01343	0.00258314	0.016171
	FBgn0031897	CG13784	3330.01	1.06114	0.352145	3.01338	0.00258359	0.016171
	FBgn0028622	qsm	307.269	-1.51007	0.501173	-3.01307	0.0025862	0.0161787
	FBgn0033145	CG12828	31.7225	-5.12328	1.70097	-3.01198	0.00259549	0.016228
	FBgn0002578	Kaz-m1	311.657	-1.63614	0.543258	-3.01172	0.00259772	0.0162333
	FBgn0038742	Arc42	905.403	1.3306	0.441898	3.01111	0.00260293	0.0162572
	FBgn0027356	Amph	1255.06	-1.22102	0.405624	-3.01021	0.00261065	0.0162835
	FBgn0039640	CG14516	1183.2	2.61476	0.868637	3.01019	0.00261086	0.0162835
	FBgn0039081	Irk2	24.6981	-5.72445	1.90173	-3.01013	0.00261133	0.0162835
	FBgn0031468	CG2975	15.7691	-7.41886	2.46635	-3.00804	0.00262941	0.0163874
	FBgn0039089	beat-IV	18.8167	-6.3542	2.11285	-3.00741	0.00263488	0.0164128
	FBgn0035985	Cpr67B	27.0536	-4.55084	1.51413	-3.00558	0.00265075	0.0164974
	FBgn0031878	sip2	3523.65	1.02322	0.340446	3.00552	0.00265129	0.0164974
	FBgn0032470	CG5142	22.4366	-5.84228	1.94485	-3.00397	0.00266477	0.0165725
	FBgn0032088	CG13102	54.196	-2.96177	0.986303	-3.0029	0.00267422	0.0166104
	FBgn0005654	Orc3	511.674	1.48479	0.494471	3.00279	0.00267515	0.0166104
	FBgn0085344	CG34315	511.674	1.48479	0.494471	3.00279	0.00267515	0.0166104
	FBgn0002707	mei-9	484.994	1.41905	0.472602	3.00263	0.0026766	0.0166106
	FBgn0030913	CG6123	22.0052	-5.9052	1.96787	-3.00081	0.00269261	0.016701
	FBgn0027903	CG12018	580.679	1.28855	0.429474	3.00029	0.00269723	0.0167208
	FBgn0032924	Nbr	1255.59	1.09463	0.36488	2.99999	0.0026999	0.0167285
	FBgn0036715	Cad74A	1349.72	1.14007	0.380066	2.99965	0.00270288	0.016738
	FBgn0023143	Uba1	6828.47	1.07949	0.359972	2.99881	0.00271034	0.0167754
	FBgn0032705	Grip71	1046.92	1.29818	0.432952	2.99844	0.00271368	0.0167871
	FBgn0003870	ttk	8943.51	-0.952213	0.317648	-2.9977	0.00272029	0.0168191
	FBgn0085305	CG34276	40.0472	-3.66903	1.22435	-2.99671	0.0027291	0.0168646
	FBgn0038402	Fer2	80.7153	-2.52903	0.844125	-2.99603	0.00273516	0.0168931
	FBgn0052447	CG32447	270.652	-1.64133	0.54828	-2.99359	0.00275716	0.01702
	FBgn0038733	CG11407	68.9395	-2.89962	0.968799	-2.993	0.00276248	0.0170438
	FBgn0263079	CG43338	21.5297	-5.88315	1.96681	-2.99122	0.00277869	0.0171186
	FBgn0259192	CG42296	80.5027	-2.4788	0.828696	-2.99121	0.00277874	0.0171186
	FBgn0035642	CG18586	217.413	2.17799	0.728138	2.99118	0.00277901	0.0171186
	FBgn0031296	CG4415	141.792	-2.20518	0.737319	-2.99081	0.00278238	0.0171219
	FBgn0034200	Gbp2	193.096	-1.72783	0.577715	-2.9908	0.00278248	0.0171219
	FBgn0261952	srw	37.5075	3.53446	1.18189	2.99052	0.00278504	0.0171287
	FBgn0000964	tj	15.5314	-7.40392	2.47827	-2.98753	0.00281238	0.0172877
	FBgn0015615	SMC3	2601.03	1.005	0.336823	2.98376	0.00284726	0.0174929
	FBgn0031322	CG5001	135.325	-2.16683	0.726515	-2.98249	0.00285911	0.0175565
	FBgn0265178	CG44243	1715.53	-1.0767	0.361044	-2.98219	0.00286195	0.0175646
	FBgn0028370	kek3	19.0016	-6.3549	2.13234	-2.98024	0.0028802	0.0176674
	FBgn0033631	Sod3	1381	1.50448	0.504924	2.97963	0.00288599	0.0176936
	FBgn0036622	CG4753	662.741	-1.28607	0.431667	-2.9793	0.00288911	0.0177034
	FBgn0003042	Pc	1197.86	1.09588	0.368055	2.97749	0.0029062	0.0177987
	FBgn0037371	Sym	1397.3	1.06623	0.358882	2.97098	0.0029685	0.0181657
	FBgn0039283	danr	415.409	1.39827	0.470654	2.97091	0.00296923	0.0181657
	FBgn0027578	CG14526	79.3833	-2.50446	0.84306	-2.97067	0.00297149	0.01817
	FBgn0039110	RanBP3	3066.87	1.00063	0.336868	2.97038	0.00297427	0.0181775
	FBgn0015569	alpha-Est10	128.226	-2.61054	0.879159	-2.96936	0.00298417	0.0182284
	FBgn0041156	exex	205.641	-1.68694	0.568342	-2.96817	0.00299576	0.0182844
	FBgn0053966	CG33966	15.3201	-7.38811	2.48917	-2.9681	0.00299646	0.0182844
	FBgn0035313	CG13810	36.992	-3.51945	1.18624	-2.9669	0.00300823	0.0183466
	FBgn0031689	Cyp28d1	24.5684	-5.26394	1.77488	-2.9658	0.00301896	0.0184024
	FBgn0004882	orb	1191.81	2.08906	0.704957	2.96339	0.00304266	0.0185372
	FBgn0010812	unc-45	902.594	-1.14944	0.387909	-2.96316	0.00304497	0.0185416
	FBgn0265070	asRNA:CR44181	15.3553	-7.37161	2.48839	-2.9624	0.00305247	0.0185769
	FBgn0038143	CG9813	41.8089	-3.29413	1.11204	-2.96225	0.00305396	0.0185769
	FBgn0031005	Hs3st-B	38.7024	-3.45173	1.16661	-2.95876	0.00308878	0.018779
	FBgn0261446	CG13377	215.339	-1.64614	0.556423	-2.95843	0.0030921	0.0187894
	FBgn0035006	CG4563	87.5101	-4.70239	1.59004	-2.9574	0.00310241	0.0188422
	FBgn0035145	MED14	2043.15	1.03158	0.348867	2.95695	0.00310694	0.0188598
	FBgn0031091	Phf7	758.682	1.41536	0.479129	2.95402	0.00313661	0.0190283
	FBgn0266371	asRNA:CR45015	18.2884	-6.31542	2.138	-2.95389	0.00313795	0.0190283
	FBgn0000615	exu	1763.5	2.14712	0.727127	2.95288	0.00314826	0.0190809
	FBgn0266376	lncRNA:CR45018	200.2	-1.81678	0.615634	-2.95108	0.00316668	0.0191826
	FBgn0038257	smp-30	63.6297	-2.69847	0.914458	-2.95089	0.00316857	0.0191841
	FBgn0036101	NijA	48.0231	-3.09008	1.04769	-2.94942	0.00318367	0.019258
	FBgn0029512	Aos1	3018.36	0.983415	0.333431	2.94938	0.00318409	0.019258
	FBgn0032652	CG6870	27.0824	-4.16878	1.41353	-2.94919	0.00318611	0.0192603
	FBgn0035878	CG7182	3069.51	0.995858	0.337969	2.94659	0.00321297	0.0194126
	FBgn0036319	Ent3	38.0861	-3.42444	1.16267	-2.94534	0.00322605	0.0194815
	FBgn0038943	CG5391	34.17	-4.55499	1.54667	-2.94503	0.00322922	0.0194906
	FBgn0250833	CG34461	301.339	-11.674	3.96462	-2.94453	0.00323441	0.0195058
	FBgn0265137	Spn42Da	607.321	-1.2895	0.437941	-2.94447	0.00323509	0.0195058
	FBgn0039067	wda	681.514	1.2019	0.408396	2.94298	0.00325074	0.0195812
	FBgn0029733	CG6927	844.32	2.26575	0.769942	2.94275	0.00325308	0.0195812
	FBgn0034636	twz	111.156	-2.11848	0.719952	-2.94253	0.00325545	0.0195812
	FBgn0039301	Nup37	489.425	1.41099	0.479521	2.94249	0.00325586	0.0195812
	FBgn0037368	CG1239	280.583	1.50514	0.511536	2.94239	0.00325695	0.0195812
	FBgn0035477	CG14982	18.0507	-6.29759	2.14035	-2.94231	0.00325769	0.0195812
	FBgn0039681	CG7582	31.4706	-3.8536	1.3098	-2.94213	0.00325966	0.0195812
	FBgn0034408	sano	1349.43	-1.1013	0.374338	-2.942	0.00326101	0.0195812
	FBgn0037676	CG8861	21.2304	-5.84335	1.98727	-2.94039	0.00327802	0.0196732
	FBgn0038139	PK2-R2	17.8922	-6.21981	2.11549	-2.94012	0.0032808	0.0196798
	FBgn0035802	Pura	916.655	-1.46749	0.499204	-2.93965	0.00328578	0.0196995
	FBgn0015282	Rpt2	3322.76	0.974581	0.331561	2.93937	0.00328878	0.0197073
	FBgn0284229	CG46313	99.4645	-2.37714	0.808873	-2.93883	0.00329457	0.0197319
	FBgn0036330	CG11263	266.233	-1.53151	0.521229	-2.93827	0.00330055	0.0197576
	FBgn0025835	CG17707	91.301	-2.32606	0.791794	-2.9377	0.00330654	0.0197833
	FBgn0031678	CG31918	404.409	1.36095	0.463305	2.93748	0.00330891	0.0197873
	FBgn0040364	CG11378	117.964	-2.07262	0.70562	-2.9373	0.00331079	0.0197884
	FBgn0034021	CG8180	1953.71	2.15991	0.735644	2.93608	0.00332391	0.0198566
	FBgn0032286	CG7300	15.1088	-7.3434	2.50161	-2.93547	0.00333046	0.0198856
	FBgn0031540	Pif1	2085.66	1.04493	0.356	2.93519	0.00333339	0.0198929
	FBgn0033859	fand	1672.09	1.14044	0.388599	2.93475	0.00333811	0.0199109
	FBgn0030756	CG9903	21.3939	-5.21522	1.77748	-2.93405	0.00334572	0.0199461
	FBgn0036945	Ssk	289.576	-11.6302	3.96462	-2.9335	0.00335166	0.0199713
	FBgn0036024	CG18180	20.0669	-5.87952	2.00672	-2.92992	0.00339054	0.0201905
	FBgn0015946	grim	93.4083	-2.25264	0.768874	-2.92979	0.00339191	0.0201905
	FBgn0026315	Ugt35a	203.68	-1.6848	0.575216	-2.92898	0.00340073	0.0202327
	FBgn0016919	nompB	25.1431	-4.44671	1.51859	-2.92817	0.00340958	0.0202726
	FBgn0260442	rhea	6673.02	-0.955284	0.326263	-2.92795	0.00341202	0.0202726
	FBgn0039469	TwdlC	288.775	-11.608	3.96463	-2.92789	0.00341265	0.0202726
	FBgn0014024	Rnp4F	1023.28	1.09981	0.375808	2.92653	0.0034277	0.0203353
	FBgn0038640	CG7706	800.654	1.15843	0.395863	2.92635	0.00342964	0.0203353
	FBgn0025633	CG13366	4677.23	1.00438	0.343224	2.92631	0.00343005	0.0203353
	FBgn0034816	CG3085	430.414	1.40174	0.479015	2.9263	0.00343017	0.0203353
	FBgn0259876	Cap-G	4929.34	1.00313	0.342854	2.92581	0.00343558	0.0203535
	FBgn0029879	APC7	570.208	2.69	0.919436	2.92571	0.00343673	0.0203535
	FBgn0038132	CG15887	299.253	-11.5964	3.96464	-2.92497	0.0034449	0.0203915
	FBgn0033874	CG6347	319.803	-11.5914	3.96464	-2.9237	0.00345893	0.0204642
	FBgn0013548	l(2)dtl	1655.83	1.43701	0.491758	2.92219	0.00347579	0.0205535
	FBgn0036360	CG10713	20.975	-5.82204	1.99248	-2.92201	0.00347784	0.0205552
	FBgn0046776	CR14033	1148.67	-1.07734	0.368975	-2.91983	0.00350221	0.0206887
	FBgn0040571	CG17193	17.5928	-6.24543	2.14066	-2.91753	0.00352816	0.0208315
	FBgn0261552	ps	5855.08	-1.00581	0.344895	-2.91629	0.00354217	0.0208938
	FBgn0266277	asRNA:CR44962	30.9952	-3.89517	1.33566	-2.91628	0.0035423	0.0208938
	FBgn0039232	sosie	26.8887	-4.1354	1.41863	-2.91507	0.00355603	0.0209637
	FBgn0019686	lok	3115.96	1.34539	0.461551	2.91493	0.00355773	0.0209637
	FBgn0266599	Hsc70-4	71757.9	0.907399	0.311515	2.91286	0.00358138	0.0210924
	FBgn0039787	CG9702	20.2882	-5.80778	1.99411	-2.91247	0.00358579	0.0211077
	FBgn0040252	Ugt86Dh	23.3381	-4.49017	1.54196	-2.91199	0.00359129	0.0211294
	FBgn0259179	CG42284	23.0794	-5.6536	1.94193	-2.91132	0.00359902	0.0211642
	FBgn0033447	dila	62.2084	-2.69181	0.92476	-2.91082	0.00360485	0.0211878
	FBgn0033129	Tsp42Eh	14.7742	-7.32885	2.51859	-2.9099	0.00361544	0.0212393
	FBgn0027589	CG1688	14.9767	-7.29821	2.5084	-2.90951	0.00361993	0.021255
	FBgn0052006	CG32006	21.3245	-4.84987	1.66717	-2.90905	0.00362529	0.0212758
	FBgn0050154	CG30154	14.8622	-7.31408	2.51521	-2.90794	0.00363818	0.0213407
	FBgn0039687	Naa40	715.219	1.22855	0.422819	2.90562	0.00366528	0.0214889
	FBgn0040260	Ugt36Bc	290.137	-1.54118	0.530471	-2.9053	0.00366898	0.0214997
	FBgn0035699	CG13300	703.309	-1.19488	0.411426	-2.90425	0.0036813	0.0215611
	FBgn0264711	CG43980	526.397	-1.27945	0.44061	-2.90381	0.00368653	0.0215809
	FBgn0036278	CrzR	23.572	-4.6074	1.58853	-2.90041	0.00372672	0.0218052
	FBgn0033936	Achl	28.2948	-3.94479	1.36032	-2.8999	0.00373286	0.0218302
	FBgn0038941	CG7080	292.888	-11.4928	3.96466	-2.89881	0.00374581	0.021895
	FBgn0250848	26-29-p	4902.64	2.01952	0.696984	2.89752	0.00376128	0.0219744
	FBgn0042199	CG13713	29.9942	4.2882	1.48052	2.89641	0.00377459	0.0220411
[truncated: 15,767 more rows]

## Sheet: Supplementary Figure 6b
Supplementary Figure 6b. WTxB vs. B deseq2 Data
	ID	Gene Name	baseMean	log2FoldChange	lfcSE	stat	pvalue	padj
	FBgn0004649	yl	4321.44	3.16213	0.17617	17.9494	4.85e-72	4.68e-68
	FBgn0020415	Idgf2	934.998	-5.5084	0.343943	-16.0154	9.97e-58	4.81e-54
	FBgn0000182	BicC	2205.99	2.80105	0.210621	13.299	2.35e-40	5.72e-37
	FBgn0266459	CG45084	2205.76	2.80092	0.210624	13.2982	2.37e-40	5.72e-37
	FBgn0003015	osk	3576.08	2.72147	0.216528	12.5687	3.14e-36	6.05e-33
	FBgn0000615	exu	1517.27	3.05789	0.249566	12.2528	1.62e-34	2.61e-31
	FBgn0265575	yin	1375.11	2.48525	0.252506	9.84236	7.4e-23	1.02e-19
	FBgn0034021	CG8180	1495.73	2.42752	0.250266	9.69975	3.02e-22	3.64e-19
	FBgn0000606	eve	1675.94	3.88205	0.406766	9.54368	1.38e-21	1.48e-18
	FBgn0087040	alphaTub67C	1578.76	2.39447	0.25139	9.52491	1.65e-21	1.59e-18
	FBgn0040309	Jafrac1	3251.09	1.7322	0.182747	9.47867	2.58e-21	2.26e-18
	FBgn0052350	Vps11	2227.56	-1.86918	0.212506	-8.79586	1.42e-18	1.14e-15
	FBgn0030817	CG4991	1287.8	2.55749	0.294451	8.68563	3.77e-18	2.79e-15
	FBgn0039972	CG17018	6063.99	1.81822	0.211187	8.60951	7.34e-18	5.06e-15
	FBgn0023515	CG14814	2479.35	1.65472	0.201198	8.22432	1.96e-16	1.26e-13
	FBgn0001233	Hsp83	13765.1	1.3822	0.169592	8.15019	3.63e-16	2.19e-13
	FBgn0259682	Jabba	4021.84	2.0604	0.253674	8.12222	4.58e-16	2.6e-13
	FBgn0000927	fs(1)Ya	931.326	2.49943	0.312196	8.00596	1.19e-15	6.35e-13
	FBgn0033374	CG13741	633.49	2.83208	0.364119	7.77791	7.37e-15	3.74e-12
	FBgn0052816	CG32816	439.512	-3.29174	0.428109	-7.68903	1.48e-14	7.15e-12
	FBgn0027512	CG10254	3048.17	1.54041	0.203997	7.55115	4.31e-14	1.98e-11
	FBgn0033979	Cyp6a19	971.095	3.4167	0.461216	7.40802	1.28e-13	5.62e-11
	FBgn0283442	vas	950.696	2.15088	0.292359	7.35697	1.88e-13	7.89e-11
	FBgn0267385	PyK	2467.06	1.53602	0.212065	7.24314	4.38e-13	1.74e-10
	FBgn0004650	fs(1)N	769.746	3.31492	0.458096	7.23629	4.61e-13	1.74e-10
	FBgn0285991	hpRNA:CR18854	1852.38	-1.64138	0.2269	-7.23394	4.69e-13	1.74e-10
	FBgn0001217	Hsc70-2	161.654	6.83539	0.953489	7.16882	7.56e-13	2.7e-10
	FBgn0031741	CG11034	352.487	3.82079	0.535197	7.13903	9.4e-13	3.24e-10
	FBgn0029733	CG6927	737.333	2.41707	0.342502	7.05708	1.7e-12	5.66e-10
	FBgn0004882	orb	1117.22	2.66523	0.383031	6.95826	3.45e-12	1.11e-09
	FBgn0036927	Gabat	3289.59	-1.25847	0.181388	-6.93802	3.98e-12	1.24e-09
	FBgn0022772	Orc1	4144.16	1.65934	0.244631	6.78304	1.18e-11	3.55e-09
	FBgn0016053	pgc	1093.69	2.08778	0.310157	6.73137	1.68e-11	4.91e-09
	FBgn0015230	Glut3	197.893	6.44583	0.958268	6.72654	1.74e-11	4.93e-09
	FBgn0031018	CG12200	249.067	4.36171	0.652034	6.68938	2.24e-11	6.18e-09
	FBgn0002962	nos	1564.78	2.66816	0.40857	6.53049	6.56e-11	1.76e-08
	FBgn0001092	Gapdh2	3185.78	1.90599	0.29262	6.51351	7.34e-11	1.91e-08
	FBgn0263112	Mitf	1382.34	1.81661	0.28206	6.44052	1.19e-10	3.02e-08
	FBgn0030608	Lsd-2	6130.54	1.33177	0.213545	6.2365	4.47e-10	1.11e-07
	FBgn0032026	CG7627	2212.99	1.53584	0.249563	6.15412	7.55e-10	1.82e-07
	FBgn0011826	Pp2B-14D	1613.62	1.82423	0.29681	6.14612	7.94e-10	1.87e-07
	FBgn0034356	Pepck2	1043.59	-2.85659	0.474714	-6.0175	1.77e-09	4.05e-07
	FBgn0045800	Uhg1	1543.98	-1.50961	0.251	-6.01439	1.81e-09	4.05e-07
	FBgn0003028	ovo	3228.34	1.10709	0.184823	5.99001	2.1e-09	4.6e-07
	FBgn0005390	fs(1)M3	335.741	3.03216	0.5073	5.97705	2.27e-09	4.87e-07
	FBgn0037203	slif	948.535	1.7384	0.291539	5.96284	2.48e-09	5.2e-07
	FBgn0034098	krimp	1068.59	2.10403	0.355853	5.91262	3.37e-09	6.89e-07
	FBgn0040370	CG13375	318.428	-2.86661	0.48507	-5.90968	3.43e-09	6.89e-07
	FBgn0262104	CG42857	211.294	-5.5305	0.937906	-5.89665	3.71e-09	7.3e-07
	FBgn0010549	l(2)03659	207.642	-3.49849	0.59545	-5.87538	4.22e-09	8.14e-07
	FBgn0250848	26-29-p	5316.32	2.04001	0.348321	5.8567	4.72e-09	8.93e-07
	FBgn0038294	Mf	368.396	-7.20224	1.23569	-5.82852	5.59e-09	1.04e-06
	FBgn0264385	lncRNA:CR43837	590.713	-2.3728	0.410368	-5.78213	7.38e-09	1.34e-06
	FBgn0250816	AGO3	4050.49	-1.10687	0.194301	-5.69665	1.22e-08	2.18e-06
	FBgn0086251	del	777.804	2.3586	0.417505	5.64927	1.61e-08	2.83e-06
	FBgn0020653	Trxr-1	1988.62	1.41944	0.253166	5.60677	2.06e-08	3.55e-06
	FBgn0017561	Ork1	604.152	2.06055	0.369414	5.5779	2.43e-08	4.12e-06
	FBgn0032264	Lip4	588.174	-1.93131	0.353636	-5.4613	4.73e-08	7.83e-06
	FBgn0032350	CG6287	664.459	2.07705	0.380485	5.45895	4.79e-08	7.83e-06
	FBgn0025633	CG13366	4977.47	0.970783	0.178621	5.43489	5.48e-08	8.76e-06
	FBgn0267912	CanA-14F	1064	1.62754	0.29956	5.43308	5.54e-08	8.76e-06
	FBgn0035770	pst	249.104	-3.46856	0.639824	-5.42112	5.92e-08	9.21e-06
	FBgn0002789	Mp20	282.526	-7.20412	1.33208	-5.40819	6.37e-08	9.63e-06
	FBgn0031937	CG13795	215.61	-3.76573	0.696389	-5.40751	6.39e-08	9.63e-06
	FBgn0011761	dhd	8193.66	1.72847	0.321745	5.37219	7.78e-08	1.15e-05
	FBgn0000579	Eno	4128.64	1.21852	0.227579	5.3543	8.59e-08	1.26e-05
	FBgn0034187	CG6967	872.049	2.63356	0.493556	5.33589	9.51e-08	1.35e-05
	FBgn0003483	spn-E	1585.39	1.45073	0.271892	5.33568	9.52e-08	1.35e-05
	FBgn0003023	otu	1538.41	2.68755	0.504679	5.32525	1.01e-07	1.4e-05
	FBgn0010431	mtrm	1651.45	1.64967	0.309854	5.32403	1.01e-07	1.4e-05
	FBgn0013995	Calx	657.402	1.8788	0.353175	5.31976	1.04e-07	1.41e-05
	FBgn0086558	Ubi-p5E	11066.6	0.723356	0.136873	5.28487	1.26e-07	1.69e-05
	FBgn0001091	Gapdh1	1900.33	1.27535	0.241592	5.27896	1.3e-07	1.72e-05
	FBgn0053156	CG33156	870.316	1.61796	0.312363	5.17974	2.22e-07	2.9e-05
	FBgn0038145	Droj2	10762.3	0.775623	0.150205	5.16374	2.42e-07	3.09e-05
	FBgn0034335	GstE1	551.737	2.21795	0.429606	5.16276	2.43e-07	3.09e-05
	FBgn0263144	bin3	4117.06	0.996298	0.196014	5.08279	3.72e-07	4.66e-05
	FBgn0021768	nudC	1431.2	1.24978	0.246565	5.06877	4e-07	4.95e-05
	FBgn0020445	E23	1074.61	1.38353	0.2738	5.05305	4.35e-07	5.31e-05
	FBgn0030932	Ggt-1	2064.48	2.34702	0.466945	5.02633	5e-07	6.03e-05
	FBgn0267910	lncRNA:CR34335	835.652	3.01749	0.60092	5.02146	5.13e-07	6.11e-05
	FBgn0010424	TpnC73F	235.661	-6.5475	1.30524	-5.01631	5.27e-07	6.2e-05
	FBgn0003187	qua	932.707	1.44539	0.289276	4.99656	5.84e-07	6.78e-05
	FBgn0086254	CG6084	1120.28	1.46116	0.293532	4.97784	6.43e-07	7.38e-05
	FBgn0027528	goe	1895.79	-1.11915	0.225335	-4.96658	6.81e-07	7.73e-05
	FBgn0051674	CG31674	237.605	2.71912	0.549037	4.95253	7.33e-07	8.22e-05
	FBgn0023511	Edem1	1163.75	1.53501	0.313158	4.90171	9.5e-07	0.000105336
	FBgn0038191	CG9925	787.121	1.64989	0.338684	4.87147	1.11e-06	0.00012142
	FBgn0003159	CG2841	704.745	1.71931	0.35467	4.84763	1.25e-06	0.000135417
	FBgn0015600	toc	1900.47	1.16092	0.239734	4.8425	1.28e-06	0.000137388
	FBgn0284237	CG46321	207.479	-6.39716	1.32163	-4.84035	1.3e-06	0.000137388
	FBgn0264599	asRNA:CR43948	159.757	3.60975	0.7478	4.82715	1.38e-06	0.000145213
	FBgn0030687	CG17209	938.32	-1.3969	0.291077	-4.79907	1.59e-06	0.000165334
	FBgn0036741	CG7510	1601.41	1.1237	0.235759	4.76631	1.88e-06	0.00019254
	FBgn0262975	cnc	2492.64	1.22179	0.256999	4.75409	1.99e-06	0.000200999
	FBgn0035424	Larp4B	2909.95	0.893598	0.187992	4.75338	2e-06	0.000200999
	FBgn0039640	CG14516	1346.57	2.31559	0.488183	4.74328	2.1e-06	0.000209112
	FBgn0264493	rdx	10953.4	0.919303	0.194302	4.7313	2.23e-06	0.000219578
	FBgn0262743	Fs(2)Ket	6954.65	0.770826	0.163089	4.72641	2.29e-06	0.000222658
	FBgn0038118	timeout	1443.65	1.14589	0.24261	4.72318	2.32e-06	0.00022397
	FBgn0038194	Cyp6d5	669.11	-2.44008	0.520294	-4.68982	2.73e-06	0.000261154
	FBgn0039559	NSD	4567.52	1.06291	0.226775	4.68707	2.77e-06	0.000262097
	FBgn0038693	unc79	470.429	-2.24038	0.478398	-4.68308	2.83e-06	0.000264651
	FBgn0263829	CG34334	371.979	-3.68007	0.789848	-4.65921	3.17e-06	0.000291923
	eCFP	#N/A	1482.48	-1.18364	0.254056	-4.65899	3.18e-06	0.000291923
	FBgn0032910	CG9265	169.689	-3.62419	0.779186	-4.65125	3.3e-06	0.000300234
	FBgn0035398	Cht7	147.934	-5.75763	1.24122	-4.63869	3.51e-06	0.000315036
	FBgn0030576	CG15890	120.06	-3.98624	0.859575	-4.63746	3.53e-06	0.000315036
	FBgn0002878	mus101	842.63	1.78723	0.385763	4.63297	3.6e-06	0.000318981
	FBgn0013672	mt:ATPase6	29272.6	-0.776719	0.168275	-4.61576	3.92e-06	0.000343454
	FBgn0266657	asRNA:CR45164	428.957	-1.88269	0.408434	-4.60952	4.04e-06	0.000350731
	FBgn0016984	sktl	2454.11	0.930838	0.202056	4.60684	4.09e-06	0.000352109
	FBgn0051495	CG31495	340.818	-2.09624	0.455247	-4.60462	4.13e-06	0.000352741
	FBgn0004872	piwi	1201.26	1.41243	0.307178	4.59809	4.26e-06	0.000360778
	FBgn0010097	gammaTub37C	400.532	1.93844	0.421952	4.59399	4.35e-06	0.000364751
	FBgn0033773	Mos	219.717	2.59407	0.566192	4.58162	4.61e-06	0.000383674
	FBgn0020248	stet	295.151	2.28797	0.499899	4.57686	4.72e-06	0.000387318
	FBgn0014133	bif	6891.67	0.827968	0.180935	4.57606	4.74e-06	0.000387318
	FBgn0033635	Prip	662.336	1.57343	0.346422	4.54195	5.57e-06	0.00045179
	FBgn0039851	mey	264.917	-2.60372	0.574601	-4.53135	5.86e-06	0.000468096
	FBgn0033942	Cpr51A	182.447	-7.07692	1.5619	-4.53095	5.87e-06	0.000468096
	FBgn0024352	Stip1	3228.98	0.839756	0.185616	4.52416	6.06e-06	0.000479422
	FBgn0050413	CG30413	90.5688	-6.86901	1.52067	-4.51709	6.27e-06	0.000491674
	FBgn0267408	AOX1	408.182	-1.95801	0.434571	-4.50561	6.62e-06	0.000514839
	FBgn0000055	Adh	526.099	1.81881	0.404584	4.49551	6.94e-06	0.000528829
	FBgn0000056	Adhr	526.099	1.81881	0.404584	4.49551	6.94e-06	0.000528829
	FBgn0040493	grsm	972.905	1.46389	0.325735	4.49413	6.99e-06	0.000528829
	FBgn0033304	Cyp6a13	206.394	4.44021	0.988217	4.49316	7.02e-06	0.000528829
	FBgn0033631	Sod3	1604.26	1.37268	0.306343	4.48087	7.43e-06	0.000555874
	FBgn0001225	Hsp26	2851.84	1.29625	0.290233	4.46624	7.96e-06	0.000590692
	FBgn0031296	CG4415	506.464	-3.41598	0.765623	-4.4617	8.13e-06	0.000598717
	FBgn0001226	Hsp27	4025.69	1.24158	0.278606	4.45639	8.34e-06	0.000609099
	FBgn0052451	SPoCk	3850.06	-0.791488	0.177955	-4.44768	8.68e-06	0.000629561
	FBgn0001120	gnu	1142.11	1.667	0.374995	4.44539	8.77e-06	0.00063155
	FBgn0022359	Sodh-2	309.844	-2.11341	0.479379	-4.40863	1.04e-05	0.00074329
	FBgn0003044	Pcl	2942.11	0.998032	0.227044	4.39577	1.1e-05	0.000780042
	FBgn0037327	PEK	5013.59	-0.745315	0.169604	-4.39443	1.11e-05	0.000780042
	FBgn0037124	CG14568	94.5335	-6.73402	1.53276	-4.39339	1.12e-05	0.000780042
	FBgn0261811	pico	4493.28	0.785973	0.1796	4.37625	1.21e-05	0.000837878
	FBgn0015614	CanB2	772.739	1.38598	0.317223	4.36909	1.25e-05	0.00085962
	FBgn0027600	obst-B	102.063	-6.34944	1.45474	-4.36466	1.27e-05	0.000871007
	FBgn0266446	CG45076	94.0113	-6.27257	1.4394	-4.35775	1.31e-05	0.000892639
	FBgn0037844	CG4570	4179.48	-0.760584	0.175185	-4.3416	1.41e-05	0.000954144
	FBgn0025352	Thiolase	917.53	1.29294	0.298329	4.33392	1.46e-05	0.000981179
	FBgn0027500	spd-2	4710.99	1.09883	0.253968	4.32664	1.51e-05	0.00100505
	FBgn0035708	axed	387.707	-2.11756	0.489541	-4.32559	1.52e-05	0.00100505
	FBgn0034403	CG18190	823.959	1.32092	0.305563	4.32289	1.54e-05	0.00101052
	FBgn0085430	CG34401	7072.55	0.70541	0.163666	4.31006	1.63e-05	0.00106373
	FBgn0266570	NO66	2253.32	1.06816	0.248445	4.29938	1.71e-05	0.00110883
	FBgn0020392	Nmt	1739.7	1.01877	0.238394	4.27346	1.92e-05	0.00123765
	FBgn0263108	BtbVII	4565.78	0.976913	0.228794	4.26983	1.96e-05	0.00124963
	FBgn0035106	rno	2656.74	0.873444	0.204966	4.2614	2.03e-05	0.00128917
	FBgn0028692	Rpn2	5107.93	0.932899	0.21924	4.25514	2.09e-05	0.00131713
	FBgn0034808	CG9896	227.989	2.53424	0.596912	4.24559	2.18e-05	0.00136559
	FBgn0029157	ssh	2335.11	0.967448	0.228171	4.24001	2.24e-05	0.00138381
	FBgn0029746	CG15465	1125.13	-1.6133	0.380521	-4.23972	2.24e-05	0.00138381
	FBgn0037632	CCT7	3831.16	0.748191	0.176845	4.23077	2.33e-05	0.00143079
	FBgn0032864	CG2493	2748.23	0.935042	0.221142	4.22825	2.36e-05	0.00143079
	FBgn0030501	BthD	2196.84	-0.874245	0.206778	-4.22794	2.36e-05	0.00143079
	FBgn0011211	blw	10626	0.610038	0.144995	4.20732	2.58e-05	0.00155795
	FBgn0250785	vari	1282.48	-1.4142	0.336439	-4.20344	2.63e-05	0.00157506
	FBgn0266098	rg	1139.58	-1.60534	0.382141	-4.20092	2.66e-05	0.00158288
	FBgn0019686	lok	3201.45	0.947705	0.225743	4.19815	2.69e-05	0.00159249
	FBgn0260634	eIF4G2	2200.63	0.918396	0.219049	4.19265	2.76e-05	0.00162171
	FBgn0035545	CG12607	101.396	-6.53652	1.56018	-4.1896	2.79e-05	0.00163364
	FBgn0014469	Cyp4e2	727.447	-1.50925	0.36158	-4.17403	2.99e-05	0.00173898
	FBgn0030276	Dlic	2155.77	0.887733	0.212847	4.17075	3.04e-05	0.00175359
	FBgn0260243	E(var)3-9	1903.73	0.907831	0.217952	4.16528	3.11e-05	0.00178549
	FBgn0038872	Nelf-A	2998.86	0.867405	0.208457	4.16107	3.17e-05	0.00180796
	FBgn0031051	Ranbp21	2119.85	1.09625	0.263618	4.15848	3.2e-05	0.00181782
	FBgn0267727	Pen	10895.9	0.981498	0.236196	4.15544	3.25e-05	0.00183142
	FBgn0034447	CG7744	1720.12	1.02119	0.245845	4.1538	3.27e-05	0.00183382
	FBgn0284442	Mcm3	4228.94	0.940366	0.226494	4.15183	3.3e-05	0.00183905
	FBgn0001149	GstD1	1907.25	2.09974	0.506522	4.1454	3.39e-05	0.00188052
	FBgn0250786	Chd1	4846.07	0.789754	0.19058	4.14395	3.41e-05	0.00188164
	FBgn0043791	phu	2724.8	0.815196	0.197313	4.13149	3.6e-05	0.00195735
	FBgn0032817	CG10631	587.169	1.46623	0.354929	4.13105	3.61e-05	0.00195735
	FBgn0004913	Gnf1	2502.61	1.101	0.266611	4.12962	3.63e-05	0.00195735
	FBgn0039350	jigr1	9547.79	-0.579212	0.140268	-4.12931	3.64e-05	0.00195735
	FBgn0030087	CG7766	1565.35	1.03469	0.250625	4.12843	3.65e-05	0.00195735
	FBgn0013548	l(2)dtl	1879.46	1.24867	0.302812	4.1236	3.73e-05	0.00198783
	FBgn0024732	Drep1	740.064	-2.46569	0.598673	-4.11859	3.81e-05	0.00202033
	FBgn0029879	APC7	644.668	2.10034	0.510188	4.1168	3.84e-05	0.00202499
	FBgn0250869	CG42240	3467.24	-0.81962	0.1994	-4.11044	3.95e-05	0.00207027
	FBgn0025702	Srpk79D	180.161	-2.52711	0.61526	-4.10738	4e-05	0.0020865
	FBgn0041629	Hexo2	324.591	2.37326	0.578232	4.10434	4.05e-05	0.00209696
	FBgn0025814	Mgstl	638.319	1.47941	0.360504	4.10374	4.07e-05	0.00209696
	FBgn0033497	CG12912	122.667	-5.76865	1.40696	-4.10008	4.13e-05	0.00211912
	FBgn0033005	CG3107	6720.56	-0.730466	0.178292	-4.09702	4.19e-05	0.00213592
	FBgn0003964	usp	1445.1	1.03438	0.252788	4.09189	4.28e-05	0.0021722
	FBgn0028400	Syt4	63.6799	-6.21053	1.51857	-4.08973	4.32e-05	0.0021811
	FBgn0031006	rictor	2346.77	0.831562	0.203868	4.07892	4.52e-05	0.00227315
	FBgn0261113	Xrp1	962.626	-1.64642	0.403973	-4.07556	4.59e-05	0.00229419
	FBgn0034470	Obp56d	144.036	4.28177	1.05165	4.0715	4.67e-05	0.00232257
	FBgn0262559	Mdh2	901.926	1.42358	0.350167	4.06543	4.79e-05	0.00237159
	FBgn0023143	Uba1	8676.65	0.781735	0.192416	4.06273	4.85e-05	0.002387
	FBgn0035266	Gk2	739.081	1.31884	0.324812	4.06032	4.9e-05	0.00239949
	FBgn0266521	stai	2044.6	0.978524	0.241438	4.05289	5.06e-05	0.0024645
	FBgn0038983	CG5326	223.719	-5.20235	1.28593	-4.04558	5.22e-05	0.00251583
	FBgn0263077	CG43340	697.821	1.50201	0.371293	4.04536	5.22e-05	0.00251583
	FBgn0030539	CG1368	183.543	-5.57053	1.37729	-4.04455	5.24e-05	0.00251583
	FBgn0052412	QC	550.272	1.53174	0.379674	4.03436	5.48e-05	0.00261428
	FBgn0011703	RnrL	4409.17	0.860573	0.213371	4.03322	5.5e-05	0.00261428
	FBgn0038465	Irc	325.992	-2.2263	0.55349	-4.02229	5.76e-05	0.00272519
	FBgn0029676	HIP-R	2808.52	-1.01171	0.252058	-4.01379	5.98e-05	0.00281154
	FBgn0011725	twin	4348.11	0.759372	0.189565	4.00588	6.18e-05	0.00289325
	FBgn0020622	Pi3K21B	1132.73	1.06374	0.265704	4.00347	6.24e-05	0.00290874
	FBgn0034691	Synj	367.73	1.77494	0.443966	3.99791	6.39e-05	0.00295553
	FBgn0045862	btz	2322.64	0.845526	0.211518	3.99742	6.4e-05	0.00295553
	FBgn0036007	path	5660.82	0.804549	0.201424	3.99431	6.49e-05	0.00298028
	FBgn0000448	Hr3	232.428	-5.28831	1.32469	-3.99211	6.55e-05	0.00299378
	FBgn0031020	Naa15-16	3232.8	0.724737	0.181753	3.98748	6.68e-05	0.00303848
	FBgn0024177	zpg	1134.24	1.11698	0.280512	3.98193	6.84e-05	0.00309569
	FBgn0261862	whd	3501.81	-0.734553	0.184601	-3.97914	6.92e-05	0.00311761
	FBgn0042134	Capr	10733.7	0.724669	0.182281	3.97555	7.02e-05	0.0031503
	FBgn0031907	CG5171	1331.61	-1.45885	0.367507	-3.96958	7.2e-05	0.00320588
	FBgn0000524	dx	2513.83	0.801208	0.201857	3.96918	7.21e-05	0.00320588
	FBgn0039728	CG7896	90.3378	-5.96449	1.50412	-3.96544	7.33e-05	0.00324159
	FBgn0261016	clos	992.89	1.12639	0.28462	3.95751	7.57e-05	0.00333282
	FBgn0028380	fal	1377.32	-1.11354	0.281483	-3.95597	7.62e-05	0.00333282
	FBgn0000454	Dip-B	860.106	1.19415	0.301893	3.95555	7.64e-05	0.00333282
	FBgn0023000	mth	333.194	-1.80699	0.457228	-3.95205	7.75e-05	0.00334305
	FBgn0032897	CG9336	156.546	-4.26241	1.07859	-3.95183	7.76e-05	0.00334305
	FBgn0013710	mt:tRNA:Tyr-GTA	412.772	-1.64862	0.417203	-3.95159	7.76e-05	0.00334305
	FBgn0025455	CycT	4322.78	0.858795	0.21803	3.93889	8.19e-05	0.00350939
	FBgn0028360	Cdc7	1457.57	1.08796	0.276351	3.93686	8.26e-05	0.00352356
	FBgn0030740	CG9917	997.527	1.78547	0.45496	3.92447	8.69e-05	0.00369363
	FBgn0000083	AnxB9	2652.07	-1.11171	0.283872	-3.91623	8.99e-05	0.00380485
	FBgn0028940	Cyp28a5	116.834	-3.63214	0.927746	-3.91502	9.04e-05	0.00380485
	FBgn0260789	mxc	3427.62	0.956935	0.244481	3.91415	9.07e-05	0.00380485
	FBgn0027529	tapas	647.915	1.35191	0.345808	3.90941	9.25e-05	0.00386342
	FBgn0021765	scu	1366.76	1.04882	0.268497	3.90627	9.37e-05	0.00389712
	FBgn0028695	Rpn1	5106.64	0.760043	0.195038	3.8969	9.74e-05	0.00403354
	FBgn0250850	rig	1881.66	1.07217	0.275582	3.89058	0.000100007	0.00411292
	FBgn0083969	CG34133	1518.91	1.07164	0.275479	3.89011	0.000100201	0.00411292
	FBgn0039052	CG6733	50.4548	-6.22693	1.60373	-3.88278	0.000103268	0.00420379
	FBgn0250833	CG34461	71.3599	-5.94125	1.53017	-3.88274	0.000103286	0.00420379
	FBgn0005596	yem	1717.27	1.21635	0.31399	3.87386	0.000107126	0.00429637
	FBgn0028537	CG31775	994.552	-2.05989	0.531958	-3.87227	0.000107825	0.00429637
	FBgn0260954	CG42586	994.552	-2.05989	0.531958	-3.87227	0.000107825	0.00429637
	FBgn0023528	CG2924	10579.2	-0.538955	0.139189	-3.8721	0.000107901	0.00429637
	FBgn0035207	Herc4	3277.89	-0.760774	0.196502	-3.87158	0.000108132	0.00429637
	FBgn0022213	Cse1	3694.95	1.09032	0.281701	3.87047	0.000108624	0.00429637
	FBgn0037935	CG6834	120.912	-3.2475	0.83907	-3.87035	0.000108679	0.00429637
	FBgn0263594	lost	13081.1	0.625008	0.161851	3.86162	0.000112637	0.00440438
	FBgn0050410	Rpi	504.224	1.497	0.387689	3.86134	0.000112766	0.00440438
	FBgn0032253	LManI	234.454	-2.09193	0.541766	-3.86131	0.000112781	0.00440438
	FBgn0031974	CG12560	103.348	-3.26904	0.847417	-3.85765	0.000114481	0.00445277
	FBgn0031384	CG4238	544.683	1.65033	0.428652	3.85005	0.000118091	0.00457474
	FBgn0261278	grp	4953.64	0.659319	0.171544	3.84344	0.000121322	0.0046811
	FBgn0004432	Cyp1	11853	0.518989	0.135569	3.82823	0.000129069	0.00496016
	FBgn0031969	pes	1756	0.877483	0.229295	3.82687	0.000129784	0.00496782
	FBgn0003016	osp	1157.03	-1.27809	0.334068	-3.82583	0.000130333	0.00496916
	FBgn0001125	Got2	668.448	2.00416	0.524263	3.8228	0.000131943	0.00501072
	FBgn0029131	Debcl	435.639	1.592	0.416887	3.81879	0.00013411	0.00507305
	FBgn0036945	Ssk	99.7432	-6.49377	1.70233	-3.81464	0.000136384	0.0051389
	FBgn0002031	l(2)37Cc	2680.74	0.792107	0.207796	3.81194	0.000137879	0.00517504
	FBgn0040372	G9a	3259.9	0.711288	0.187147	3.80069	0.000144294	0.00539482
	FBgn0085444	mute	2893.96	0.873408	0.230038	3.79679	0.000146581	0.00545915
	FBgn0030268	Klp10A	4914.23	0.80588	0.212625	3.79015	0.000150555	0.0055856
	FBgn0266111	ana3	1770.94	0.972055	0.256815	3.78504	0.000153687	0.00567993
	FBgn0015019	CCT3	3727.05	0.672555	0.178031	3.77774	0.000158258	0.00581998
	FBgn0026430	Grip84	1752.17	0.850549	0.225187	3.77707	0.000158683	0.00581998
	FBgn0036099	CG11811	2757.87	-0.731393	0.193822	-3.77353	0.000160953	0.00587141
	FBgn0265935	coro	5295.44	-0.695929	0.18445	-3.77299	0.000161302	0.00587141
	FBgn0003218	rdgB	580.732	1.3362	0.354571	3.76851	0.000164225	0.00595532
	FBgn0037447	Neurochondrin	266.697	-5.16547	1.37139	-3.76661	0.000165482	0.00596218
	FBgn0040388	boi	1595.57	0.877557	0.232999	3.76635	0.00016565	0.00596218
	FBgn0024841	Pcd	387.764	1.60229	0.425754	3.76342	0.000167604	0.00601005
	FBgn0052625	CG32625	679.558	-1.24361	0.330802	-3.75937	0.00017034	0.00608555
	FBgn0034514	CG13427	6604.65	1.1877	0.31617	3.75651	0.000172296	0.00613272
	FBgn0038972	CG7054	469.04	-1.71825	0.458401	-3.74835	0.000178002	0.00631099
	FBgn0029822	CG12236	1223.61	1.03116	0.275159	3.74749	0.000178613	0.00631099
	FBgn0260632	dl	609.237	1.32492	0.353902	3.74374	0.000181299	0.00638252
	FBgn0025681	CG3558	2341.94	0.894711	0.239285	3.7391	0.00018468	0.00647791
	FBgn0035237	CG13917	2099.59	0.827206	0.221393	3.73636	0.000186701	0.00652507
	FBgn0028331	l(1)G0289	7627.43	-0.650327	0.174493	-3.72694	0.000193817	0.00674932
	FBgn0010497	dmGlut	538.745	1.90401	0.511383	3.72325	0.000196674	0.00682415
	FBgn0033873	CG6337	62.6588	-7.18259	1.93545	-3.71107	0.000206383	0.00713538
	FBgn0264270	Sxl	6800.63	0.603097	0.16261	3.70887	0.000208188	0.00714981
	FBgn0028573	prc	143.911	-5.07927	1.36972	-3.70824	0.000208705	0.00714981
	FBgn0035035	Samtor	202.325	2.82994	0.763228	3.70785	0.000209024	0.00714981
	FBgn0000251	cad	2027.25	0.905649	0.244313	3.70692	0.000209795	0.00715084
	FBgn0035642	CG18586	334.662	2.06446	0.557679	3.70189	0.000214001	0.0072685
	FBgn0001114	Glt	310.569	-4.08748	1.10464	-3.70029	0.000215353	0.00727671
	FBgn0036486	Msh6	2418	1.01434	0.274202	3.69926	0.000216233	0.00727671
	FBgn0034853	Ice1	949.308	1.1149	0.301411	3.69894	0.000216506	0.00727671
	FBgn0038099	CG7091	277.067	1.88709	0.510912	3.69356	0.000221133	0.00740642
	FBgn0035766	eco	2560.81	0.786157	0.213067	3.68972	0.000224498	0.00749312
	GFP	#N/A	801.809	-1.17154	0.317731	-3.68719	0.000226743	0.00754195
	FBgn0004381	Klp68D	433.115	1.49247	0.405264	3.6827	0.000230777	0.00764973
	FBgn0038575	CG7208	698.214	1.86396	0.506432	3.68058	0.000232708	0.00768124
	FBgn0038017	CG4115	140.347	-5.23437	1.42242	-3.67991	0.00023332	0.00768124
	FBgn0005695	gcl	2635.79	0.856129	0.232741	3.67846	0.000234649	0.00769251
	FBgn0011606	Klp3A	3583.58	0.880505	0.239464	3.67698	0.00023601	0.00769251
	FBgn0086695	hd	765.567	1.39155	0.378506	3.67642	0.000236529	0.00769251
	FBgn0020887	Su(z)12	3205.74	0.876133	0.238393	3.67516	0.000237698	0.00769251
	FBgn0050377	CG30377	789.945	1.20322	0.32746	3.67439	0.000238419	0.00769251
	FBgn0010548	Aldh-III	1500.43	-0.895166	0.243625	-3.67436	0.000238447	0.00769251
	FBgn0039411	dysf	218.605	-2.14579	0.584599	-3.67054	0.000242042	0.00777217
	FBgn0010328	woc	7530.93	0.762868	0.207864	3.67002	0.000242528	0.00777217
	FBgn0003041	pbl	5268.42	0.897588	0.244636	3.66907	0.000243437	0.00777546
	FBgn0033446	CG1648	177.337	-4.37376	1.19335	-3.6651	0.000247242	0.00787093
	FBgn0027570	Nep2	201.362	-2.77493	0.757894	-3.66138	0.000250864	0.00793418
	FBgn0029894	CG14440	407.58	1.55414	0.424469	3.66137	0.000250873	0.00793418
	FBgn0267350	PI4KIIIalpha	2182.62	0.785262	0.214701	3.65748	0.000254712	0.00802926
	FBgn0263231	bel	9230.59	0.546837	0.149726	3.65226	0.000259945	0.00816752
	FBgn0029506	Tsp42Ee	2613.25	-0.945744	0.259081	-3.65039	0.000261846	0.00817245
	FBgn0263219	Dscam4	360.766	-1.92837	0.528385	-3.64956	0.000262687	0.00817245
	FBgn0017577	Mcm5	6043.97	0.780097	0.213764	3.64933	0.000262923	0.00817245
	FBgn0051342	CG31342	3851.74	0.766443	0.210055	3.64878	0.000263491	0.00817245
	FBgn0003334	Scm	2104.72	0.91244	0.250282	3.64565	0.000266713	0.00822057
	FBgn0035997	phol	2200.4	0.996125	0.273261	3.64532	0.000267056	0.00822057
	FBgn0261799	dsx-c73A	126.868	-4.53158	1.2433	-3.6448	0.000267599	0.00822057
	FBgn0037248	srl	3318.99	0.704803	0.193498	3.64243	0.000270073	0.00827023
	FBgn0015615	SMC3	2914.81	0.755527	0.207606	3.63923	0.000273449	0.00834713
	FBgn0262737	mub	3146.72	0.699361	0.192321	3.63643	0.000276443	0.00840251
	FBgn0036601	CG13063	137.436	-6.25477	1.72028	-3.63591	0.000277006	0.00840251
	FBgn0050183	CG30183	1626.47	0.880945	0.242494	3.63286	0.000280301	0.00847581
	FBgn0002542	lds	2768.23	0.867085	0.238748	3.63181	0.000281443	0.00848376
	FBgn0030582	CG14411	1845.2	0.829891	0.228609	3.63018	0.000283228	0.00851097
	FBgn0267821	da	4703.71	0.71667	0.197503	3.62865	0.000284908	0.00853485
	FBgn0030653	CG7860	119.166	-2.87193	0.792616	-3.62335	0.000290808	0.00868463
	FBgn0031078	Nup205	5900.59	0.641757	0.17735	3.61859	0.000296207	0.00881857
	FBgn0028325	Pdha	1525.93	0.852208	0.235826	3.61371	0.000301842	0.00895868
	FBgn0000317	ck	3240.94	-0.762786	0.21143	-3.60775	0.000308862	0.0091389
	FBgn0023094	cyc	300.736	1.74738	0.484713	3.60497	0.000312187	0.00917832
	FBgn0032283	CG7296	122.918	-4.11995	1.14306	-3.60431	0.000312977	0.00917832
	FBgn0003943	Ubi-p63E	18351.5	0.461524	0.12805	3.60426	0.000313049	0.00917832
	FBgn0037069	Cpr78Cc	97.3956	-4.82926	1.34039	-3.60287	0.000314726	0.00919954
	FBgn0260959	MCPH1	2251.39	0.856963	0.23819	3.59781	0.000320903	0.00933196
	FBgn0030170	CG2990	445.184	1.52657	0.424333	3.59758	0.000321191	0.00933196
	FBgn0001083	fw	132.366	-2.56195	0.712661	-3.59491	0.000324502	0.00938111
	FBgn0000150	awd	7988.27	0.561295	0.156147	3.59465	0.000324828	0.00938111
	FBgn0260938	tay	3343.84	0.690483	0.192229	3.59197	0.000328181	0.00944504
	FBgn0263355	CG31688	558.918	1.32544	0.369109	3.59093	0.000329505	0.00944504
	FBgn0015799	Rbf	3404.01	0.74508	0.207511	3.59055	0.000329979	0.00944504
	FBgn0030056	CG11284	1887.47	1.01651	0.283572	3.58466	0.000337519	0.00963227
	FBgn0001108	DCTN1-p150	1742.04	0.906456	0.252932	3.58379	0.000338645	0.00963589
	FBgn0004643	Zw10	1604.2	0.896199	0.2507	3.57479	0.000350507	0.00992332
	FBgn0039830	ATPsynC	14326.1	0.478795	0.133945	3.57457	0.000350803	0.00992332
	FBgn0041585	olf186-F	2009.73	0.938713	0.262808	3.57186	0.00035446	0.00996867
	FBgn0015553	tos	1029.04	1.27108	0.355862	3.57185	0.000354474	0.00996867
	FBgn0038916	dnd	178.518	-2.45952	0.689774	-3.56569	0.000362902	0.010176
	FBgn0038973	Pebp1	50.515	-5.58942	1.56789	-3.56492	0.000363966	0.0101763
	FBgn0033155	Br140	2462.51	1.02133	0.28656	3.56409	0.000365115	0.0101789
	FBgn0030674	CG8184	5271.61	0.590611	0.165853	3.56105	0.000369371	0.0102679
	FBgn0004360	Wnt2	474.338	-1.37968	0.387654	-3.55904	0.000372206	0.0102893
	FBgn0259163	CG42268	149.594	-2.90912	0.817525	-3.55845	0.000373048	0.0102893
	FBgn0029092	ced-6	6955.05	-0.661848	0.186004	-3.55824	0.000373343	0.0102893
	FBgn0013690	mt:tRNA:Cys-GCA	272.674	-1.83358	0.515949	-3.5538	0.000379714	0.0104351
	FBgn0016070	smg	31842.1	-0.565489	0.159287	-3.55011	0.000385064	0.0105115
	FBgn0036770	Prestin	527.067	1.55896	0.439199	3.54955	0.000385897	0.0105115
	FBgn0003149	Prm	430.168	-3.88036	1.09338	-3.54897	0.000386744	0.0105115
	FBgn0264942	lncRNA:CR44111	84.0696	-3.18428	0.897284	-3.54879	0.000386998	0.0105115
	FBgn0001965	Sos	2117.25	0.761973	0.214752	3.54815	0.000387944	0.0105115
	FBgn0036958	CG17233	3295.86	0.64141	0.181257	3.53867	0.000402145	0.0108658
	FBgn0261397	didum	935.725	1.04213	0.294626	3.53713	0.000404505	0.0108901
	FBgn0086519	Cpr47Eg	159.47	-5.44008	1.53855	-3.53585	0.000406459	0.0108901
	FBgn0266064	GlyS	7998.97	-0.513213	0.145149	-3.53577	0.000406583	0.0108901
	FBgn0032422	atilla	38.0802	-7.68629	2.17425	-3.53514	0.000407561	0.0108901
	FBgn0035583	CG13704	73.7533	-4.82805	1.3662	-3.53394	0.000409419	0.0108906
	FBgn0033183	CG1620	1632.51	0.938798	0.265709	3.53319	0.000410581	0.0108906
	FBgn0015268	Nap1	2403.57	0.736511	0.20847	3.53294	0.000410967	0.0108906
	FBgn0003892	ptc	6382.3	0.607683	0.172203	3.52887	0.00041734	0.0110292
	FBgn0032796	CG10188	2069	0.954711	0.271332	3.51861	0.000433816	0.0113881
	FBgn0036791	CG7271	1406.61	1.05684	0.300382	3.51833	0.000434276	0.0113881
	FBgn0028694	Rpn11	2215.1	0.730583	0.207657	3.51821	0.000434461	0.0113881
	FBgn0035229	pns	1790.49	0.781302	0.222208	3.51608	0.000437972	0.011449
	FBgn0040056	CG17698	601.802	1.27723	0.363338	3.51526	0.000439323	0.0114533
	FBgn0028700	RfC38	1185.94	1.0272	0.292346	3.51365	0.000441995	0.0114919
	FBgn0033698	CG8858	645.934	1.19544	0.340542	3.5104	0.000447434	0.011602
	FBgn0031914	CG5973	257.515	-3.07606	0.876546	-3.5093	0.000449296	0.0116191
	FBgn0033890	Ctf4	1408.63	1.12149	0.320176	3.50271	0.000460551	0.01187
	FBgn0031561	IM33	47.3729	-6.16796	1.76117	-3.50218	0.00046146	0.01187
	FBgn0004889	tws	3193.13	0.874871	0.250281	3.49555	0.000473081	0.0121365
	FBgn0259734	Nost	1291.11	1.01765	0.292267	3.4819	0.000497876	0.0127388
	FBgn0034488	CG11208	1726.18	0.865432	0.249073	3.47461	0.0005116	0.0130553
	FBgn0260795	NaPi-III	3610.1	1.12206	0.323153	3.47222	0.000516166	0.013137
	FBgn0036574	elg1	3264.13	0.964766	0.278193	3.46798	0.000524391	0.0133113
	FBgn0050440	CG30440	1171.15	1.38859	0.400661	3.46574	0.000528773	0.0133873
	FBgn0250823	gish	9710.33	-0.512369	0.14806	-3.46055	0.000539071	0.0135842
	FBgn0003683	term	1490.43	1.05697	0.305447	3.4604	0.000539369	0.0135842
	FBgn0023170	RpL39	8851.95	-0.672782	0.194593	-3.45739	0.000545443	0.0137014
	FBgn0028519	hll	3582.65	-0.65277	0.188844	-3.45666	0.000546909	0.0137026
	FBgn0003464	sol	2070.71	0.728091	0.210736	3.45499	0.000550305	0.0137519
	FBgn0015283	Rpn10	2647.19	0.694614	0.201163	3.453	0.000554392	0.0138183
	FBgn0035968	Slc45-1	1289.88	-1.05432	0.305446	-3.45174	0.000556985	0.0138471
	FBgn0278604	dmt	2907.17	0.697125	0.202286	3.44624	0.000568443	0.0140951
	FBgn0042185	MCU	1513.04	-0.934868	0.271368	-3.44502	0.000571014	0.0140951
	FBgn0034143	CG8303	111.101	-5.49838	1.59611	-3.44487	0.000571343	0.0140951
	FBgn0038747	RhoGAP92B	1176.26	0.900667	0.261512	3.44407	0.00057303	0.0141006
	FBgn0031377	CG15356	1631.33	0.949647	0.275846	3.44267	0.000576001	0.0141377
	FBgn0026428	HDAC6	1453.71	0.896294	0.26046	3.4412	0.000579136	0.0141786
	FBgn0003676	CCT1	3310.78	0.666358	0.193884	3.43689	0.000588437	0.0143698
	FBgn0036483	CG12316	1659.16	0.905935	0.263822	3.43389	0.00059499	0.0144931
	FBgn0016926	Pino	1962.38	1.04598	0.304959	3.42989	0.000603818	0.014632
	FBgn0037944	CG6923	692.872	1.15655	0.337251	3.42936	0.000605012	0.014632
	FBgn0002183	dre4	5033.45	0.790388	0.230484	3.42925	0.000605244	0.014632
	FBgn0033886	Rpn13	2054.6	0.738704	0.215486	3.42808	0.000607863	0.0146586
	FBgn0029175	sotv	1053.97	0.948166	0.276677	3.42699	0.000610322	0.0146812
	FBgn0027948	msps	7473.96	0.584593	0.170797	3.42274	0.00061994	0.0148569
	FBgn0010488	NAT1	13285.7	0.518831	0.151599	3.4224	0.000620706	0.0148569
	FBgn0261674	CG42709	966.729	-1.00235	0.29304	-3.42052	0.000625027	0.0149233
	FBgn0051445	CG31445	611.998	-1.2352	0.361208	-3.41963	0.000627069	0.0149351
	FBgn0040843	CG15213	71.8238	-4.97342	1.45555	-3.41686	0.000633483	0.0150507
	FBgn0052676	stx	5077.77	0.577224	0.168998	3.41556	0.000636518	0.0150856
	FBgn0026206	mei-P26	1788.44	0.761201	0.222942	3.41435	0.000639338	0.0150969
	FBgn0038290	CG6912	168.407	-2.15637	0.631622	-3.41402	0.000640122	0.0150969
	FBgn0032400	CG6770	2081.44	1.53242	0.448991	3.41303	0.000642446	0.0151129
	FBgn0027335	Rip11	2430.74	0.679982	0.199268	3.4124	0.000643935	0.0151129
	FBgn0050489	Cyp12d1-p	112.307	-2.74575	0.805811	-3.40743	0.000655765	0.0153528
	FBgn0030794	CG13005	249.602	1.80654	0.530277	3.40678	0.000657338	0.0153528
	FBgn0260049	flr	1510.32	0.8143	0.239106	3.4056	0.00066018	0.0153819
	FBgn0052666	Drak	2524.03	0.788503	0.231675	3.40349	0.000665301	0.0154596
	FBgn0033526	Caf1-105	2612.59	1.13446	0.33338	3.40291	0.00066672	0.0154596
	FBgn0030174	CG15312	332.621	-1.62516	0.478281	-3.39791	0.000679028	0.0157072
	FBgn0027341	Gfat1	144.326	-2.75459	0.811018	-3.39646	0.000682645	0.0157531
	FBgn0015282	Rpt2	3748.08	0.699386	0.206237	3.39118	0.000695928	0.0160213
	FBgn0035016	CG4612	2402.27	0.697186	0.205665	3.3899	0.000699175	0.0160577
	FBgn0039994	conu	4808.95	-0.673831	0.199035	-3.38549	0.000710502	0.0162791
	FBgn0003057	CG10598	130.674	-5.71046	1.68817	-3.38263	0.000717958	0.016411
	FBgn0267588	asRNA:CR45926	2196.76	0.727623	0.21518	3.38147	0.000720997	0.0164415
	FBgn0024329	Mekk1	1559.29	0.883767	0.261496	3.37966	0.000725767	0.0164801
	FBgn0283657	Tlk	12297.4	-0.541561	0.160248	-3.37953	0.00072611	0.0164801
	FBgn0002552	lin	1996.74	0.935572	0.277204	3.37503	0.000738083	0.0167126
	FBgn0039348	Npl4	1416.41	0.85764	0.254316	3.37234	0.000745311	0.0168367
	FBgn0015396	jumu	6308.74	0.794818	0.236007	3.36778	0.000757771	0.0170688
	FBgn0261836	Msp300	799.917	-1.25698	0.373337	-3.36687	0.000760261	0.0170688
	FBgn0032705	Grip71	1202.23	1.13698	0.33772	3.36664	0.000760896	0.0170688
	FBgn0062928	hpRNA:CR33940	371.36	-1.49764	0.44687	-3.3514	0.000804037	0.0179948
	FBgn0041188	Atx2	2430.17	0.717807	0.214296	3.34961	0.000809243	0.0180694
	FBgn0284435	tyn	866.936	-1.40622	0.419907	-3.34888	0.000811391	0.0180755
	FBgn0033855	link	16186.6	0.703996	0.210284	3.34783	0.000814459	0.018102
	FBgn0003401	shu	195.627	2.11283	0.631694	3.34471	0.000823701	0.0182653
	FBgn0010278	Ssrp	3900	0.787207	0.235489	3.34286	0.000829192	0.0183239
	FBgn0036765	CG7408	218.082	-2.03339	0.608335	-3.34254	0.000830142	0.0183239
	FBgn0002948	nod	1172.68	0.95763	0.287201	3.33435	0.000854991	0.0188293
	FBgn0031815	frj	620.942	1.36073	0.408947	3.32741	0.000876572	0.0192606
	FBgn0003942	RpS27A	28056.3	-0.433615	0.130567	-3.32101	0.000896908	0.0196627
	FBgn0030286	CG1657	1286.88	0.888574	0.267623	3.32024	0.000899395	0.0196725
	FBgn0030240	CG2202	1013.9	0.928628	0.27982	3.31866	0.000904489	0.0197356
	FBgn0000286	Cf2	747.948	1.05589	0.318269	3.3176	0.000907956	0.0197356
	FBgn0262527	nsl1	4604.79	0.69354	0.209082	3.31707	0.000909679	0.0197356
	FBgn0266417	ringer	48.9531	-5.18163	1.56223	-3.31683	0.000910463	0.0197356
	FBgn0031392	AIF	1657	0.758823	0.22916	3.31133	0.00092853	0.0200821
	FBgn0038774	CG5023	46.3333	-5.94357	1.79616	-3.30903	0.000936188	0.0202024
	FBgn0034405	Jheh2	353.167	1.64176	0.496261	3.30827	0.000938757	0.0202126
	FBgn0038286	CG6966	1722.69	0.744167	0.225238	3.30392	0.000953439	0.020483
	FBgn0267277	asRNA:CR45713	205.751	-3.28462	0.996193	-3.29717	0.000976633	0.0209271
	FBgn0263005	CG43313	837.678	1.27741	0.387487	3.29665	0.000978447	0.0209271
	FBgn0266705	asRNA:CR45195	180.372	-2.01559	0.611546	-3.29589	0.000981113	0.0209376
	FBgn0041194	Prat2	583.508	-1.34567	0.408367	-3.29525	0.000983343	0.0209389
	FBgn0040349	CG3699	169.335	-2.61042	0.792501	-3.29389	0.000988096	0.0209938
	FBgn0263109	CG43366	99.771	-5.94235	1.80483	-3.29248	0.00099309	0.0210535
	FBgn0032876	Cen	4354.24	-0.671498	0.204056	-3.29075	0.000999208	0.0211367
	FBgn0035641	CG5568	1060.74	-0.898908	0.273331	-3.28871	0.00100647	0.0212438
	FBgn0033916	Usp20-33	1337.94	0.976434	0.297014	3.28751	0.00101079	0.0212884
	FBgn0029114	Tollo	3418.27	0.591448	0.180223	3.28176	0.00103161	0.0216795
	FBgn0086358	Tab2	1175.76	1.24904	0.381711	3.2722	0.00106712	0.0223575
	FBgn0053300	Muc30E	233.125	-4.69774	1.43581	-3.27184	0.00106851	0.0223575
	FBgn0042135	CG18812	2518.92	-0.912992	0.279159	-3.2705	0.00107357	0.022388
	FBgn0039993	CG17691	2547.86	-0.65865	0.201408	-3.27023	0.0010746	0.022388
	FBgn0061515	endos	4977.28	0.540164	0.165214	3.26949	0.00107741	0.022398
	FBgn0028421	Kap3	595.116	1.34751	0.41235	3.26789	0.00108354	0.022477
	FBgn0031688	Cyp28d2	54.5123	-5.81153	1.7795	-3.26581	0.0010915	0.0225577
	FBgn0034345	CG5174	2433.47	-0.772071	0.236485	-3.26478	0.0010955	0.0225577
	FBgn0026433	Grip128	783.729	1.12472	0.344527	3.26453	0.00109645	0.0225577
	FBgn0265191	Gyg	2052.53	-0.800055	0.245103	-3.26416	0.00109789	0.0225577
	FBgn0034948	PPP1R15	2724.77	-0.633192	0.194002	-3.26384	0.00109912	0.0225577
	FBgn0030763	CG9782	141.319	-4.71326	1.44501	-3.26174	0.00110729	0.0226771
	FBgn0265140	Meltrin	1952.3	0.790543	0.242429	3.26092	0.0011105	0.0226947
	FBgn0051626	CG31626	252.394	-3.1262	0.959176	-3.25926	0.00111705	0.0227802
	FBgn0029882	CG3226	1171.11	0.899266	0.276092	3.25712	0.00112547	0.0228875
	FBgn0041094	scyl	8244.92	-0.469208	0.144074	-3.25673	0.00112705	0.0228875
	FBgn0039611	CG14528	154.966	-2.91072	0.894396	-3.2544	0.00113632	0.0230271
	FBgn0027329	CCT6	2757.04	0.656816	0.201999	3.25158	0.00114766	0.0232082
	FBgn0015522	olf186-M	452.838	1.64513	0.50624	3.24969	0.00115529	0.0233137
	FBgn0261396	Rpn3	3024.23	0.62992	0.193886	3.24892	0.00115846	0.0233217
	FBgn0026143	CDC45L	1652.11	0.800444	0.246411	3.24841	0.00116052	0.0233217
	FBgn0003292	rt	766.147	1.05905	0.32621	3.24652	0.00116825	0.0233517
	FBgn0035145	MED14	2652.61	0.881596	0.271597	3.24597	0.00117052	0.0233517
	FBgn0000273	Pka-C1	5446.34	-0.600356	0.184961	-3.24586	0.00117098	0.0233517
	FBgn0052056	scramb1	928.532	0.940649	0.289816	3.24568	0.0011717	0.0233517
	FBgn0035959	CG4911	4928.45	-0.702268	0.216481	-3.24401	0.00117858	0.0234272
	FBgn0037655	Kcmf1	4201.05	-0.681377	0.210071	-3.24355	0.0011805	0.0234272
	FBgn0035969	CG4476	191.991	1.96606	0.606246	3.243	0.00118278	0.0234272
	FBgn0039858	CycG	24258.5	-0.442883	0.137216	-3.22763	0.00124822	0.0246728
	FBgn0038316	CG6276	312.471	1.89282	0.586824	3.22553	0.0012574	0.0247864
	FBgn0032450	CG5776	726.34	1.05929	0.328448	3.22514	0.00125911	0.0247864
	FBgn0046776	CR14033	1667.4	-1.10607	0.343226	-3.22257	0.00127047	0.0249592
	FBgn0039169	Spps	951.107	0.968713	0.300838	3.22005	0.0012817	0.0251287
	FBgn0036106	CG6409	54.6943	-5.35483	1.66399	-3.21806	0.00129059	0.0251753
	FBgn0052570	TwdlY	303.644	-4.38976	1.36418	-3.21786	0.0012915	0.0251753
	FBgn0036147	Plod	1474.07	-0.87731	0.272645	-3.21777	0.00129191	0.0251753
	FBgn0034974	CG16786	87.9776	-5.61283	1.74567	-3.21528	0.00130317	0.0253384
	FBgn0015623	Cpr	7031.07	-0.521348	0.162173	-3.21476	0.00130554	0.0253384
	FBgn0030160	CG9691	42.1145	-6.88626	2.14279	-3.21369	0.0013104	0.0253817
	FBgn0034816	CG3085	489.711	1.23234	0.383545	3.21304	0.00131337	0.0253883
	FBgn0014869	Pglym78	1274.48	0.900401	0.280405	3.21108	0.00132239	0.0255115
	FBgn0037659	Kdm2	2199.65	0.671019	0.209068	3.20957	0.00132932	0.0255941
	FBgn0032374	CG14931	194.838	2.03633	0.635095	3.20633	0.00134438	0.0258324
	FBgn0259176	bun	4552.9	0.557165	0.173837	3.20509	0.00135019	0.0258925
	FBgn0029840	raptor	2475.81	0.903938	0.282259	3.20251	0.00136235	0.0260556
	FBgn0031535	CG12795	471.246	1.32567	0.413995	3.20214	0.0013641	0.0260556
	FBgn0031194	CG17598	1866.24	0.705018	0.220439	3.19825	0.00138263	0.0263575
	FBgn0052405	Cpr65Av	51.8784	-5.75514	1.80033	-3.19672	0.00139	0.0264457
	FBgn0037515	Sp7	229.001	2.05608	0.643516	3.19508	0.00139794	0.0264923
	FBgn0030354	Upf1	2469.1	0.643562	0.201457	3.19453	0.00140057	0.0264923
	FBgn0036980	RhoBTB	4428.12	-0.542055	0.169684	-3.19451	0.00140069	0.0264923
	FBgn0052073	CG32073	75.3349	-4.18389	1.31089	-3.19164	0.00141469	0.0266142
	FBgn0038462	CG17556	1669.03	-0.727048	0.227802	-3.19159	0.00141494	0.0266142
	FBgn0266956	lncRNA:CR45407	22.3996	7.89182	2.47277	3.19149	0.00141541	0.0266142
	FBgn0052571	TwdlX	42.3638	-5.29902	1.66142	-3.18945	0.00142544	0.0267505
	FBgn0020640	Lcp65Ae	73.6908	-4.96509	1.55733	-3.18822	0.00143154	0.0267864
	FBgn0262114	RanBPM	5583.78	0.613296	0.19238	3.18794	0.0014329	0.0267864
	FBgn0025639	Hmt4-20	6441.31	0.725001	0.227683	3.18426	0.00145125	0.0270769
	FBgn0015270	Orc2	1099.37	1.01086	0.317618	3.18262	0.0014595	0.0271507
	FBgn0031107	HERC2	2352.28	0.647673	0.20352	3.18235	0.00146083	0.0271507
	FBgn0051157	CG31157	29.6285	6.28677	1.97588	3.18176	0.00146384	0.0271543
	FBgn0046214	vig2	4418.2	0.557954	0.175458	3.17999	0.00147281	0.027235
	FBgn0050382	CG30382	2090.75	-0.789312	0.248276	-3.17917	0.00147696	0.027235
	FBgn0263121	Prosalpha1	2090.5	-0.789097	0.248234	-3.17884	0.00147866	0.027235
	FBgn0037807	CG6293	417.994	1.44981	0.456105	3.17868	0.00147949	0.027235
	FBgn0016032	lbm	63.4857	-4.50245	1.41779	-3.17568	0.00149483	0.0274651
	FBgn0028369	kirre	426.163	-1.3206	0.416074	-3.17396	0.00150374	0.0275762
	FBgn0028646	aralar1	500.124	1.29347	0.408157	3.16906	0.00152934	0.0279925
	FBgn0266450	Kr-h1	257.341	-4.04834	1.278	-3.16772	0.0015364	0.0280684
	FBgn0003071	Pfk	880.248	1.00907	0.31875	3.1657	0.00154709	0.0281989
	FBgn0028686	Rpt3	2314.46	0.64146	0.20267	3.16505	0.00155058	0.0281989
	FBgn0001222	Hsf	2301.65	0.760571	0.240328	3.16472	0.00155231	0.0281989
	FBgn0038277	RpS5b	13976.5	-0.467972	0.147978	-3.16245	0.00156448	0.028339
	FBgn0035630	CG10576	4815.8	0.640274	0.202488	3.16203	0.00156672	0.028339
	FBgn0024985	CG11448	792.917	0.99494	0.314691	3.16164	0.00156884	0.028339
	FBgn0030246	CG1582	1242.9	0.815375	0.257965	3.1608	0.00157335	0.0283673
	FBgn0265413	CG44325	147.461	-2.73629	0.866149	-3.15914	0.00158233	0.028476
	FBgn0031381	Npc2a	1031.03	-0.958266	0.303747	-3.15481	0.00160602	0.0288485
	FBgn0034662	CG13492	50.298	-5.72005	1.8136	-3.15397	0.00161064	0.0288667
	FBgn0015778	rin	10505.8	0.510726	0.161953	3.15354	0.00161302	0.0288667
	FBgn0036710	CG6479	2229.05	0.830772	0.263577	3.15192	0.00162202	0.0289741
	FBgn0050359	Mal-A5	1702.12	1.27194	0.404195	3.14686	0.00165034	0.0294255
	FBgn0002945	nkd	5580.68	0.586758	0.186508	3.14602	0.00165508	0.02945
	FBgn0038439	Cad89D	32.8681	-7.1535	2.27417	-3.14554	0.00165782	0.02945
	FBgn0027615	CG6404	879.158	0.926956	0.294855	3.14377	0.00166787	0.029574
	FBgn0023407	B4	3538.35	-0.605415	0.192673	-3.14219	0.00167691	0.0296798
	FBgn0266445	CG45075	247.859	-4.01908	1.28004	-3.13981	0.00169056	0.0298666
	FBgn0034641	mahj	2289.81	0.688105	0.219217	3.13892	0.0016957	0.0298928
	FBgn0051368	CG31368	2796	0.797734	0.254178	3.13848	0.00169824	0.0298928
	FBgn0029979	mahe	3689.93	0.556659	0.177574	3.13479	0.00171974	0.0302161
	FBgn0031119	CG1812	730.877	1.11985	0.357391	3.1334	0.00172792	0.0303045
	FBgn0029861	CG3815	1291.75	0.863916	0.275795	3.13245	0.00173351	0.0303475
	FBgn0034720	Liprin-gamma	112.276	-2.47677	0.791742	-3.12825	0.00175849	0.0307289
	FBgn0029094	asf1	2494.6	0.867226	0.277341	3.12693	0.00176644	0.0308121
	FBgn0041337	Cyp309a2	148.089	-2.94929	0.943404	-3.12622	0.00177068	0.0308303
	FBgn0033354	FANCI	1559.75	0.877977	0.280898	3.1256	0.0017744	0.0308394
	FBgn0011704	RnrS	9043.91	0.755413	0.241755	3.1247	0.00177984	0.0308782
	FBgn0250871	pot	96.8558	-3.42524	1.09637	-3.12415	0.00178319	0.0308809
	FBgn0039795	Spn100A	92.9367	-4.71091	1.50877	-3.12235	0.00179413	0.0310074
	FBgn0000588	esc	1455.7	1.10651	0.354435	3.12189	0.00179692	0.0310074
	FBgn0031034	CG14205	56.3624	-3.48401	1.11633	-3.12094	0.00180274	0.0310521
	FBgn0050372	Asap	3188.32	0.778045	0.249561	3.11766	0.00182293	0.0313031
	FBgn0041186	Slbp	3366.6	0.893671	0.286661	3.11752	0.0018238	0.0313031
	FBgn0264979	CG4267	288.293	1.52181	0.488402	3.11589	0.00183392	0.0314209
	FBgn0005696	DNApol-alpha73	1265.37	1.05866	0.340416	3.10989	0.00187158	0.0320093
	FBgn0036684	CG3764	1499.09	0.856445	0.275518	3.10849	0.00188047	0.0320427
	FBgn0011236	ken	390.892	1.38409	0.445268	3.10843	0.00188084	0.0320427
	FBgn0000253	Cam	17290.1	-0.485683	0.156268	-3.10801	0.0018835	0.0320427
	FBgn0051158	Efa6	2161.65	0.653014	0.210251	3.10588	0.00189717	0.0322184
	FBgn0032479	CG16974	6411.15	-0.538859	0.173594	-3.10414	0.00190834	0.0323239
	FBgn0047038	ND-13B	732.639	0.996853	0.321174	3.10378	0.00191067	0.0323239
	FBgn0038095	Cyp304a1	79.2479	-4.56429	1.47089	-3.10308	0.00191519	0.0323239
	FBgn0260771	Larp7	1021.04	0.926045	0.298451	3.10283	0.00191678	0.0323239
	FBgn0039897	CG1674	158.401	-3.76972	1.21563	-3.10104	0.00192841	0.0324633
	FBgn0037379	CG10979	857.662	0.924963	0.298446	3.09926	0.00194002	0.0325209
	FBgn0262117	IntS3	3647.89	-0.578435	0.18664	-3.0992	0.00194041	0.0325209
	FBgn0086355	Tpi	839.19	1.69345	0.546455	3.09897	0.00194195	0.0325209
	FBgn0031474	CG2991	2358.35	-0.840601	0.27145	-3.09671	0.00195682	0.0327132
	FBgn0010482	l(2)01289	142.385	-4.04816	1.30762	-3.09582	0.00196267	0.0327542
	FBgn0017551	Rca1	2257.23	0.693531	0.224076	3.09507	0.00196764	0.0327729
	FBgn0053526	PNUTS	3564.1	0.603783	0.195107	3.09463	0.00197059	0.0327729
	FBgn0030159	CG9689	46.606	-6.59903	2.13746	-3.08732	0.0020197	0.0335318
	FBgn0050499	CG30499	2223.13	-0.708865	0.229701	-3.08603	0.00202849	0.0336199
	FBgn0261822	Bsg	7264.13	-0.575343	0.186474	-3.08538	0.0020329	0.0336353
	FBgn0030588	CG9521	78.758	-5.57708	1.81057	-3.08028	0.00206806	0.0341583
	FBgn0036390	CG13738	53.1186	-4.90197	1.59233	-3.0785	0.00208048	0.0343049
	FBgn0264785	Hph	1763.75	0.845245	0.274781	3.07607	0.00209746	0.0344712
	FBgn0034310	Nup75	1660.79	0.854793	0.277888	3.07604	0.00209772	0.0344712
	FBgn0026361	43713	4007.81	0.878512	0.285655	3.07543	0.00210198	0.0344824
	FBgn0038252	BigH1	2519.59	0.607081	0.197467	3.07433	0.00210972	0.0345508
	FBgn0027490	D12	1066.84	1.09224	0.355403	3.07324	0.00211747	0.0346188
	FBgn0010621	CCT5	3177.05	0.58626	0.190859	3.07169	0.00212853	0.0347378
	FBgn0032869	CG17470	150.041	2.05702	0.669776	3.07121	0.00213195	0.0347378
	FBgn0011774	Irbp	620.744	1.08809	0.354468	3.06963	0.00214322	0.0348626
	FBgn0039214	puf	2979.71	0.60323	0.196592	3.06844	0.00215181	0.0349434
	FBgn0038244	CG7987	1604.11	0.710536	0.231652	3.06726	0.00216033	0.0350228
	FBgn0028690	Rpn5	3354.04	0.679988	0.221852	3.06506	0.00217628	0.0351912
	FBgn0264326	DNApol-epsilon255	1873.23	1.00406	0.327608	3.06482	0.00217801	0.0351912
	FBgn0039955	CG41099	6549.04	-0.466612	0.152365	-3.06247	0.0021952	0.0354095
	FBgn0085478	CG34449	1898.83	0.738521	0.241201	3.06185	0.00219974	0.0354235
	FBgn0015772	Nak	2188.49	0.712042	0.232669	3.06032	0.00221101	0.0355457
	FBgn0086687	Desat1	2092.45	0.646538	0.211369	3.05881	0.00222216	0.0356655
	FBgn0027091	CysRS	575.886	1.08758	0.355639	3.05812	0.00222732	0.035689
	FBgn0000709	fliI	1888.54	0.76257	0.249599	3.05518	0.00224929	0.0359812
	FBgn0027363	Stam	2222.37	-0.697861	0.228459	-3.05465	0.00225326	0.035985
	FBgn0000064	Ald	4989.89	-0.831649	0.272786	-3.04873	0.00229812	0.0364921
	FBgn0027086	IleRS	5152.65	-0.512152	0.167994	-3.04863	0.00229885	0.0364921
	FBgn0029905	Nf-YC	1519.97	0.86449	0.283573	3.04856	0.00229943	0.0364921
	FBgn0011818	oaf	2869.77	0.842208	0.276273	3.04846	0.00230015	0.0364921
	FBgn0034499	Cpr56F	83.7134	-4.82761	1.58392	-3.04789	0.00230452	0.0365014
	FBgn0263106	DnaJ-1	2955.01	0.801315	0.26302	3.0466	0.00231447	0.036599
	FBgn0044823	Spec2	1428.44	-0.818427	0.268729	-3.04555	0.00232258	0.0366541
	FBgn0000382	csw	3100.63	-0.658132	0.216145	-3.04487	0.00232782	0.0366541
	FBgn0003447	sn	5427.16	-0.492249	0.161715	-3.04392	0.00233516	0.0366541
	FBgn0039923	MED26	8128.07	-0.571943	0.187903	-3.04382	0.00233595	0.0366541
	FBgn0035495	CG14989	140.878	-5.13016	1.68551	-3.04369	0.00233695	0.0366541
	FBgn0058469	lncRNA:CR40469	213.953	1.96547	0.645896	3.04302	0.0023422	0.0366768
	FBgn0035428	CG14960	44.7623	-6.5677	2.16029	-3.04019	0.0023643	0.0369628
	FBgn0034240	MESR4	4375.22	0.711703	0.234227	3.03852	0.00237745	0.0370805
	FBgn0283531	Duox	1007.54	1.15396	0.379814	3.03822	0.0023798	0.0370805
	FBgn0037716	CG8273	968.713	1.02492	0.337393	3.03777	0.00238336	0.0370805
	FBgn0015295	Shark	1547.47	0.778886	0.256604	3.03536	0.00240247	0.0373176
	FBgn0052133	Ptip	2945.47	0.568392	0.187308	3.03453	0.0024091	0.0373604
	FBgn0003415	skd	5193.73	0.560985	0.185089	3.03089	0.00243836	0.0377534
	FBgn0038487	TwdlW	36.0565	-6.78167	2.23801	-3.03022	0.00244378	0.0377768
	FBgn0028734	Fmr1	2917.64	0.574614	0.189817	3.02721	0.00246825	0.038094
	FBgn0033913	CG8468	1510.74	-1.02291	0.338026	-3.02614	0.00247699	0.0381142
	FBgn0260858	Ykt6	2231.74	-0.655271	0.216541	-3.02608	0.00247746	0.0381142
	FBgn0036053	iPLA2-VIA	1530.56	0.810658	0.26813	3.02338	0.00249972	0.0383954
	FBgn0010382	CycE	7862.85	0.589712	0.195285	3.01975	0.00252984	0.0387963
	FBgn0052549	CG32549	1113.18	-0.861383	0.285546	-3.01662	0.0025561	0.0391002
	FBgn0030791	CG9132	1685.37	-0.784026	0.259919	-3.01642	0.00255777	0.0391002
	FBgn0053558	mim	1971.41	0.762246	0.252818	3.015	0.00256978	0.0392187
	FBgn0033134	Tsp42El	29.444	-7.09209	2.35262	-3.01454	0.00257365	0.0392187
	FBgn0086711	mol	2441.46	-0.827258	0.274542	-3.01322	0.00258489	0.0392606
	FBgn0031678	CG31918	448.292	1.19752	0.397434	3.01314	0.0025856	0.0392606
	FBgn0039942	CG17163	788.297	0.936913	0.310979	3.01279	0.00258861	0.0392606
	FBgn0030241	feo	4365.58	0.676972	0.224847	3.01082	0.00260544	0.0394206
	FBgn0031645	CG3036	3836.12	0.748126	0.248497	3.0106	0.00260733	0.0394206
	FBgn0037924	CG14712	1848.76	0.796522	0.26466	3.0096	0.00261592	0.0394885
	FBgn0284252	Letm1	2379.54	0.822916	0.273602	3.00771	0.00263223	0.0396726
	FBgn0028703	Nhe3	1019.23	0.868789	0.288901	3.00722	0.00263647	0.0396746
	FBgn0263378	asRNA:CR43430	179.641	1.90197	0.632827	3.00551	0.00265133	0.0398361
	FBgn0039024	CG4721	40.2381	-4.92988	1.64167	-3.00298	0.00267354	0.0400991
	FBgn0035397	CG11486	8973.04	-0.458377	0.152701	-3.0018	0.00268393	0.0400991
	FBgn0022349	CG1910	16036.7	0.481017	0.160263	3.00142	0.00268723	0.0400991
	FBgn0034391	CG15080	49.8303	-4.91675	1.63823	-3.00125	0.00268874	0.0400991
	FBgn0264562	Hr4	721.803	-2.1757	0.725051	-3.00076	0.00269308	0.0400991
	FBgn0037643	ScsbetaA	1613.94	0.795012	0.264997	3.00007	0.00269915	0.0400991
	FBgn0015544	spag	733.337	1.06562	0.355236	2.99976	0.00270197	0.0400991
	FBgn0037760	FBXO11	2385.15	0.629892	0.209982	2.99974	0.00270209	0.0400991
	FBgn0263745	CR43670	194.459	3.02397	1.00897	2.9971	0.0027256	0.0403521
	FBgn0034999	CG3394	106.106	-2.68412	0.895733	-2.99656	0.00273041	0.0403521
	FBgn0035388	CG2162	2500.17	0.661682	0.220824	2.99642	0.00273169	0.0403521
	FBgn0027070	CG17322	764.385	1.01838	0.340046	2.99483	0.00274601	0.0403611
	FBgn0286222	Fum1	1089.82	0.84748	0.282993	2.9947	0.00274712	0.0403611
	FBgn0035611	CG13285	74.2804	-5.4966	1.83554	-2.99455	0.00274854	0.0403611
	FBgn0035601	Uev1A	6837.68	-0.46318	0.154677	-2.99449	0.00274904	0.0403611
	FBgn0051108	TTLL5	2886.63	-0.616862	0.206039	-2.99391	0.00275427	0.0403764
	FBgn0039064	CG4467	118.097	-3.67998	1.22995	-2.99197	0.00277182	0.040572
	FBgn0014427	CG11899	287.905	1.51019	0.506419	2.98209	0.00286284	0.0418332
	FBgn0037027	HIPP1	3862.46	0.62238	0.208757	2.98137	0.00286963	0.0418332
	FBgn0030974	xio	5970.1	0.553307	0.185597	2.98122	0.00287099	0.0418332
	FBgn0031190	CG12576	1528.53	0.751494	0.252204	2.9797	0.00288526	0.0419778
	FBgn0264790	asRNA:CR44020	102.694	2.44155	0.82008	2.97721	0.00290888	0.042257
	FBgn0034176	ste24a	2041.92	0.686698	0.230708	2.97649	0.00291573	0.042257
	FBgn0028743	Dhit	1082.49	-0.845915	0.284245	-2.976	0.00292033	0.042257
	FBgn0051510	CG31510	1860.15	-0.784147	0.263505	-2.97583	0.00292198	0.042257
	FBgn0025864	Crag	4033.99	-0.562365	0.189092	-2.97402	0.00293922	0.0424321
	FBgn0010173	RpA-70	5337.91	0.643924	0.216544	2.97364	0.00294289	0.0424321
	FBgn0031091	Phf7	772.729	0.941846	0.31682	2.97281	0.00295087	0.0424837
	FBgn0036004	Jarid2	5912.95	0.620696	0.208866	2.97174	0.00296115	0.0425682
	FBgn0001098	Gdh	5278.49	-0.653568	0.219985	-2.97097	0.00296862	0.0425873
	FBgn0030309	CG1572	101.565	-3.54902	1.19468	-2.97069	0.00297131	0.0425873
	FBgn0024236	foi	2458.93	0.875449	0.294792	2.96972	0.00298071	0.0426586
	FBgn0266916	Cenp-C	2819.58	0.737168	0.248341	2.96837	0.00299387	0.0427394
	FBgn0052082	IRSp53	241.774	-2.41277	0.812978	-2.96782	0.00299916	0.0427394
	FBgn0030970	CG7326	731.988	1.11231	0.374797	2.96777	0.00299964	0.0427394
	FBgn0052187	CG32187	57.7311	-3.49751	1.17872	-2.96722	0.00300509	0.0427445
	FBgn0036844	Mkp3	1343.19	0.742834	0.25038	2.96683	0.00300886	0.0427445
	FBgn0086451	l(2)k09022	4487.13	-0.498473	0.16805	-2.96621	0.00301491	0.0427673
	FBgn0040984	CG4440	9384.22	0.740488	0.249812	2.96419	0.00303485	0.0429168
	FBgn0037092	M6	873.074	-0.912251	0.307798	-2.9638	0.00303865	0.0429168
	FBgn0030803	CG4880	2124.38	-0.715665	0.241473	-2.96375	0.00303918	0.0429168
	FBgn0264606	Fife	101.286	3.43107	1.15784	2.96334	0.00304324	0.0429168
	FBgn0034451	TBCB	511.023	1.29811	0.438309	2.96164	0.00306008	0.0430912
	FBgn0050101	CG30101	77.5557	-4.83786	1.63462	-2.95963	0.00308005	0.0433092
	FBgn0261353	Ccdc56	1196.08	-0.866595	0.292924	-2.95843	0.00309212	0.0433526
	FBgn0261381	mtTFB1	1196.08	-0.866595	0.292924	-2.95843	0.00309212	0.0433526
	FBgn0284436	CCT8	2980.23	0.606565	0.205129	2.957	0.00310651	0.0434912
	FBgn0003145	prd	381.948	1.62964	0.551318	2.95589	0.00311764	0.0435837
	FBgn0004368	Ptp4E	2763.74	0.649084	0.21964	2.95522	0.00312442	0.0436152
	FBgn0038515	CG5823	1194.77	0.813996	0.275601	2.95353	0.00314164	0.0437923
	FBgn0028341	Ptpmeg2	5700.59	-0.479031	0.162245	-2.95252	0.00315189	0.0438143
	FBgn0034141	CG8311	550.328	1.11054	0.376228	2.95176	0.00315965	0.0438143
	FBgn0027621	Pfrx	1126.08	0.890385	0.301655	2.95166	0.00316068	0.0438143
	FBgn0035612	frm	146.037	-3.80248	1.28828	-2.95159	0.00316139	0.0438143
	FBgn0026317	Tsc1	2892.08	-0.573344	0.194284	-2.95107	0.00316674	0.0438255
	FBgn0014024	Rnp4F	1097	0.834122	0.282693	2.95063	0.00317129	0.0438256
	FBgn0053503	Cyp12d1-d	89.5695	-2.66554	0.903669	-2.94969	0.00318093	0.0438959
	FBgn0039110	RanBP3	3438.49	0.695006	0.235832	2.94704	0.00320832	0.044206
	FBgn0041210	HDAC4	1170.72	0.793115	0.26916	2.94663	0.00321257	0.044206
	FBgn0030753	rngo	2482.33	0.630339	0.214238	2.94225	0.00325842	0.0447731
	FBgn0011586	e(r)	5171.49	-0.627274	0.213309	-2.94068	0.00327495	0.044931
	FBgn0017418	ari-1	2532	-0.608986	0.207119	-2.94027	0.00327923	0.044931
	FBgn0038418	pad	563.156	1.09981	0.374144	2.93954	0.00328697	0.0449522
	FBgn0053494	CG33494	82.8922	-2.60288	0.885576	-2.9392	0.0032906	0.0449522
	FBgn0264357	SNF4Agamma	5139.3	-0.561294	0.191011	-2.93855	0.00329753	0.0449522
	FBgn0035513	Cpr64Ad	229.958	-4.30608	1.46546	-2.93837	0.00329942	0.0449522
	FBgn0014861	Mcm2	5638.72	0.706436	0.240464	2.9378	0.00330547	0.0449712
	FBgn0016054	phr6-4	776.148	0.913195	0.310948	2.93681	0.00331605	0.0449949
	FBgn0036870	CG14095	71.3831	-5.44181	1.853	-2.93677	0.00331654	0.0449949
	FBgn0013576	mtd	3243.96	0.553005	0.188432	2.93477	0.00333794	0.045214
	FBgn0283468	slmb	4591.45	0.526738	0.179529	2.934	0.00334621	0.045214
	FBgn0052364	tut	66.5127	3.05039	1.03968	2.93395	0.00334675	0.045214
	FBgn0028689	Rpn6	5313.36	0.643182	0.219347	2.93226	0.00336502	0.0453972
	FBgn0016034	mael	2074.13	-0.726169	0.247688	-2.93179	0.00337011	0.0454023
	FBgn0267223	asRNA:CR45663	74.8026	-6.22045	2.1237	-2.92907	0.0033998	0.0457385
	FBgn0051151	wge	2747.62	0.647968	0.221373	2.92704	0.00342209	0.0459742
	FBgn0036032	CG16711	532.578	1.1659	0.398412	2.92637	0.00342942	0.0460086
	FBgn0053113	Rtnl1	14186.9	-0.418545	0.143144	-2.92394	0.00345633	0.0463052
	FBgn0035644	DNApol-epsilon58	708.221	1.01972	0.348815	2.92338	0.00346253	0.046324
	FBgn0029723	Proc-R	162.055	1.93676	0.662643	2.92278	0.00346926	0.0463278
	FBgn0029155	Men-b	478.128	1.13528	0.388462	2.92249	0.00347242	0.0463278
	FBgn0033679	CG8888	133.779	-4.24493	1.4536	-2.92028	0.00349719	0.0465477
	FBgn0263216	CG43386	74.2758	-6.21257	2.1277	-2.91985	0.00350199	0.0465477
	FBgn0022153	l(2)k05819	1558.21	0.697764	0.238983	2.91973	0.00350338	0.0465477
	FBgn0005666	bt	571.646	-2.57229	0.881343	-2.9186	0.00351605	0.0466258
	FBgn0042180	CG18870	755.751	1.1529	0.395052	2.91835	0.00351893	0.0466258
	FBgn0029896	CG3168	72.0566	-2.93602	1.00672	-2.91642	0.00354077	0.0468508
	FBgn0036330	CG11263	379.378	-1.37573	0.471836	-2.91569	0.003549	0.0468954
	FBgn0031001	CG7884	2393.74	0.850936	0.292012	2.91404	0.00356784	0.0470799
	FBgn0051633	CG31633	275.813	-1.62752	0.558784	-2.91261	0.00358421	0.0471732
	FBgn0033638	CG9005	4539.92	0.574629	0.197293	2.91257	0.0035847	0.0471732
	FBgn0034629	Acox57D-d	287.763	1.91621	0.658017	2.9121	0.00359013	0.0471804
	FBgn0038108	CG7518	3576.09	0.596857	0.20505	2.91078	0.00360525	0.0473146
	FBgn0003042	Pc	1251.38	0.82101	0.282244	2.90887	0.0036274	0.0475407
	FBgn0036349	SNCF	935.363	1.1448	0.3938	2.90706	0.0036484	0.0477411
	FBgn0032906	RPA2	1720.11	0.749057	0.2577	2.9067	0.0036526	0.0477411
	FBgn0259113	DNApol-alpha180	2845.4	0.786918	0.270967	2.90411	0.00368303	0.0480737
	FBgn0037179	CG14453	73.2222	-6.19668	2.13585	-2.90126	0.0037166	0.0483752
	FBgn0262871	lute	2233.63	-0.597741	0.206034	-2.90118	0.00371765	0.0483752
	FBgn0010317	CycJ	120.499	2.19613	0.757143	2.90054	0.00372518	0.0483752
	FBgn0026175	SkpC	35.9223	-4.39558	1.51548	-2.90046	0.00372618	0.0483752
	FBgn0041164	armi	716.892	1.41011	0.486304	2.89964	0.00373587	0.0483768
	FBgn0032485	CG9426	795.484	0.892894	0.308023	2.89879	0.00374601	0.0483768
	FBgn0037181	CG11370	62.8964	-4.4976	1.55162	-2.89865	0.00374772	0.0483768
	FBgn0037770	Art4	3093.28	0.672591	0.232042	2.89857	0.00374866	0.0483768
	FBgn0011481	Ssdp	9742.58	-0.405731	0.139993	-2.89822	0.0037529	0.0483768
	FBgn0003862	trx	2638.45	0.562928	0.194252	2.89793	0.0037564	0.0483768
	FBgn0038733	CG11407	76.1611	-2.9453	1.01667	-2.89701	0.00376742	0.048454
	FBgn0039945	CG17159	1013.98	0.933036	0.322274	2.89517	0.00378957	0.0484681
	FBgn0030500	Ndc80	1233.74	0.872703	0.301458	2.89494	0.00379231	0.0484681
	FBgn0035978	UGP	1014.63	1.0237	0.353623	2.8949	0.00379284	0.0484681
	FBgn0027620	Acf	6557.79	0.597415	0.20637	2.89487	0.00379312	0.0484681
	FBgn0022786	Hira	829.309	0.941916	0.325379	2.89483	0.00379364	0.0484681
	FBgn0034389	Mctp	364.43	1.26478	0.437041	2.89397	0.00380405	0.0484899
	FBgn0037177	CG14454	67.9009	-5.57981	1.92815	-2.89386	0.00380539	0.0484899
	FBgn0037728	p23	5833.23	0.451785	0.156163	2.89304	0.00381532	0.0485522
	FBgn0033367	PPO2	749.249	-1.03744	0.358652	-2.89261	0.00382052	0.0485544
	FBgn0036685	CG6664	948.842	0.850743	0.294211	2.8916	0.0038328	0.0486463
	FBgn0003429	slo	26.7358	-5.64786	1.95586	-2.88767	0.00388109	0.0491945
	FBgn0261787	brun	1555.95	0.699885	0.242479	2.88637	0.00389711	0.0493327
	FBgn0265613	asRNA:CR44431	277.188	1.46167	0.506512	2.88575	0.00390486	0.0493661
	FBgn0037230	CG9780	84.0663	-2.72605	0.944844	-2.88518	0.00391188	0.04939
	FBgn0031126	Cyp6v1	1297.16	0.731129	0.253644	2.8825	0.00394536	0.0497476
	FBgn0030037	Miga	1242.74	0.749779	0.260211	2.88143	0.00395878	0.0498517
	FBgn0003074	Pgi	1546.57	0.689082	0.239391	2.87848	0.00399602	0.0501589
	FBgn0031549	Spindly	1518.78	1.00638	0.349671	2.87808	0.00400102	0.0501589
	FBgn0037606	CG8032	429.869	1.16612	0.40518	2.87804	0.00400158	0.0501589
	FBgn0029174	Fkbp59	1355.24	0.711246	0.247145	2.87785	0.00400398	0.0501589
	FBgn0035777	CG8563	60.2437	-3.97807	1.38361	-2.87515	0.00403841	0.0505247
	FBgn0039434	TwdlM	1464.41	-8.68212	3.02091	-2.87401	0.004053	0.0506415
	FBgn0034728	rad50	1174.71	0.853479	0.297094	2.87276	0.00406902	0.0507463
	FBgn0027843	CAH2	152.57	-1.90494	0.663157	-2.87254	0.00407191	0.0507463
	FBgn0032997	CG17486	2616.55	-0.58774	0.204793	-2.86992	0.00410573	0.0511017
	FBgn0033273	Gasz	458.057	1.38081	0.481377	2.86845	0.00412483	0.0512266
	FBgn0028408	Drep2	5202.25	-0.494552	0.172419	-2.86832	0.0041266	0.0512266
	FBgn0264479	lncRNA:CR43887	1078.08	1.32858	0.463253	2.86793	0.00413169	0.0512266
	FBgn0004646	ogre	7531.79	-0.42009	0.146595	-2.86566	0.00416147	0.0515295
	FBgn0266696	Svil	9696.04	0.571101	0.199348	2.86484	0.0041722	0.0515962
	FBgn0033349	CG8243	2861.56	0.606008	0.211679	2.86286	0.00419831	0.0518526
	FBgn0035539	slow	95.4344	-3.0186	1.05525	-2.86057	0.0042288	0.0521124
	FBgn0263600	DNApol-delta	922.095	0.883812	0.309015	2.86009	0.00423521	0.0521124
	FBgn0037537	CG2767	1106.06	-0.894095	0.312632	-2.8599	0.00423777	0.0521124
	FBgn0003557	Su(dx)	2892.47	0.543037	0.189903	2.85954	0.00424254	0.0521124
	FBgn0023395	Chd3	1804.47	0.781159	0.273206	2.85923	0.00424665	0.0521124
	FBgn0003137	Ppn	3146.13	-0.734007	0.256749	-2.85885	0.00425176	0.0521124
	FBgn0004391	shtd	1809.03	0.766598	0.268262	2.85765	0.00426789	0.0522437
	FBgn0036450	Tdrd3	1588.64	0.796902	0.279048	2.85579	0.00429301	0.0524847
	FBgn0040290	RecQ4	1664.69	0.906329	0.317694	2.85284	0.00433302	0.0528721
	FBgn0028687	Rpt1	3700.71	0.62665	0.219673	2.85265	0.00433566	0.0528721
	FBgn0032157	Etl1	2518.95	0.724592	0.25414	2.85116	0.00435605	0.0530536
	FBgn0019643	AANAT1	30.7887	-6.68202	2.3441	-2.85057	0.00436413	0.053085
	FBgn0032147	IP3K1	635.165	-0.967738	0.339579	-2.84982	0.00437438	0.0531426
	FBgn0034628	Acox57D-p	608.809	1.11167	0.390143	2.84938	0.00438039	0.0531487
	FBgn0039944	CG17162	1093.63	0.901863	0.316559	2.84896	0.00438629	0.0531535
	FBgn0039632	Cul5	2154.89	0.713996	0.250718	2.84781	0.00440217	0.0532626
	FBgn0036994	CG5199	1302.15	0.94442	0.331797	2.84638	0.00442189	0.0532626
	FBgn0052103	CG32103	1661.65	0.679137	0.238597	2.84637	0.00442203	0.0532626
	FBgn0019968	Khc-73	2612.53	0.634062	0.222763	2.84635	0.00442237	0.0532626
	FBgn0266084	Fhos	1497.62	-0.774246	0.272017	-2.84631	0.0044229	0.0532626
	FBgn0042177	CG32164	1726.87	0.770192	0.270657	2.84564	0.00443224	0.0532673
	FBgn0027561	CG18659	1718.76	0.659325	0.231729	2.84524	0.00443774	0.0532673
	FBgn0038306	Art3	1935.03	-0.619436	0.217721	-2.84509	0.00443986	0.0532673
	FBgn0033236	CG14764	3137.05	-0.571795	0.201013	-2.84456	0.00444721	0.0532892
	FBgn0040294	POSH	1069.13	0.898618	0.315995	2.84377	0.00445827	0.0533518
	FBgn0011640	lark	7687.96	0.51693	0.1818	2.8434	0.00446349	0.0533518
	FBgn0026418	Hsc70Cb	6723.95	0.432307	0.15211	2.84208	0.00448208	0.0535076
	FBgn0020224	Cbl	6288.82	-0.463355	0.163109	-2.84077	0.00450046	0.0536606
	FBgn0000017	Abl	4187.56	-0.517868	0.182399	-2.83921	0.0045225	0.0538568
	FBgn0045073	Stim	3941.82	-0.522422	0.184078	-2.83805	0.00453896	0.0539862
	FBgn0020369	Rpt6	3440.18	0.54054	0.190581	2.83628	0.00456426	0.0542203
	FBgn0028704	Nckx30C	66.5201	-2.80611	0.989531	-2.83579	0.0045712	0.0542359
	FBgn0035713	velo	4398.95	0.571372	0.201544	2.83497	0.00458293	0.0543083
	FBgn0033667	reb	32.637	-5.57598	1.96733	-2.83428	0.00459292	0.0543598
	FBgn0050046	CG30046	136.564	-1.9836	0.700491	-2.83173	0.0046297	0.0547281
	FBgn0038652	CG7720	71.9194	-3.0183	1.06653	-2.83002	0.00465445	0.0549532
	FBgn0029907	Atx-1	342.104	1.8627	0.658288	2.82961	0.00466041	0.0549564
	FBgn0030067	Rbm13	2918.27	-0.6487	0.229586	-2.82552	0.00472038	0.055549
	FBgn0023215	Mnt	1616.84	0.653443	0.231282	2.82531	0.00472343	0.055549
	FBgn0042178	CG32165	1255.46	0.808596	0.286228	2.82501	0.00472794	0.055549
	FBgn0033884	CG13344	1009.72	0.888084	0.314409	2.82461	0.00473377	0.0555499
	FBgn0031769	CG9135	9594.42	0.472953	0.167495	2.82368	0.00474752	0.0556435
	FBgn0000392	cup	2370.84	0.744407	0.263743	2.82247	0.00476553	0.0557355
	FBgn0039633	CG11873	4606.04	0.47717	0.16908	2.82215	0.00477027	0.0557355
	FBgn0086675	fne	338.446	-2.76345	0.979256	-2.82199	0.00477271	0.0557355
	FBgn0013467	igl	40.744	-5.70918	2.02383	-2.82098	0.00478777	0.0558283
	FBgn0086758	chinmo	289.552	-2.70063	0.95744	-2.82068	0.00479223	0.0558283
	FBgn0024734	PRL-1	3618.26	-0.57123	0.202604	-2.81944	0.00481068	0.0559757
	FBgn0011695	EbpIII	66.2407	-3.41652	1.2133	-2.8159	0.00486412	0.0565293
	FBgn0032721	CG10602	1999.42	0.841313	0.298816	2.81549	0.00487031	0.0565331
	FBgn0027094	AlaRS	1722.06	0.715375	0.25418	2.81444	0.00488623	0.0566497
	FBgn0052699	LPCAT	1565.31	0.713985	0.253884	2.81225	0.00491966	0.0569689
	FBgn0038588	CG7156	1454.96	-0.732705	0.260707	-2.81046	0.00494714	0.0572183
	FBgn0003162	Pu	94.6403	-2.65045	0.943355	-2.8096	0.00496029	0.0573018
	FBgn0262730	dtn	2534.61	0.551621	0.196386	2.80886	0.00497177	0.0573656
	FBgn0037757	CG8516	1456.11	0.750137	0.267125	2.80819	0.00498216	0.0574168
	FBgn0035236	CG12004	2182.62	0.592642	0.211118	2.80716	0.00499805	0.0575312
	FBgn0000166	bcd	2262.11	-0.573014	0.204181	-2.80641	0.00500971	0.0575706
	FBgn0266720	Snap24	2121.72	-0.606311	0.216063	-2.80617	0.00501341	0.0575706
	FBgn0264488	CG43896	54.722	-4.27732	1.52519	-2.80444	0.00504036	0.0577516
	FBgn0035812	CG7457	2851.63	0.533314	0.190182	2.80423	0.00504371	0.0577516
	FBgn0029789	PGAP1	652.449	0.951074	0.339184	2.80401	0.00504713	0.0577516
	FBgn0050389	CG30389	2383.81	0.621052	0.221577	2.80288	0.00506487	0.057886
	FBgn0029750	CG3323	159.145	-1.8888	0.674107	-2.80192	0.00507989	0.0579888
	FBgn0034068	casp	3014.84	0.577622	0.206246	2.80065	0.00509999	0.0581495
	FBgn0001253	ImpE1	227.101	-2.32487	0.830687	-2.79873	0.00513033	0.0583819
	FBgn0003048	pcx	2656.61	0.574531	0.205293	2.79859	0.00513267	0.0583819
	FBgn0028484	Ack	2348.98	0.997158	0.356354	2.79822	0.00513853	0.0583819
	FBgn0012036	Aldh	959.748	1.30543	0.46661	2.79769	0.00514694	0.0584087
	FBgn0035887	Jon66Cii	17.4793	7.52678	2.69037	2.79768	0.00514711	NA
	FBgn0015279	Pi3K92E	2600.27	0.574383	0.205374	2.79677	0.0051616	0.0585062
	FBgn0030086	CCT2	4191.1	0.690663	0.247049	2.79565	0.00517951	0.0586403
	FBgn0028343	Ankle2	5059.72	0.535128	0.191501	2.79438	0.00519992	0.0588024
	FBgn0036638	CG13033	138.766	-2.73123	0.978482	-2.79129	0.00524982	0.0592042
	FBgn0026063	KP78b	3501.84	0.65587	0.234991	2.79104	0.00525387	0.0592042
	FBgn0026064	KP78a	3501.84	0.65587	0.234991	2.79104	0.00525387	0.0592042
	FBgn0004644	hh	825.992	0.959766	0.344055	2.78958	0.0052777	0.0594034
	FBgn0011224	heph	8162.76	-0.404626	0.145076	-2.78906	0.00528618	0.0594133
	FBgn0033476	oys	3770.41	0.575808	0.20648	2.78869	0.00529224	0.0594133
	FBgn0012034	AcCoAS	557.659	1.00355	0.359904	2.78839	0.00529706	0.0594133
	FBgn0036144	GlcAT-P	867.542	0.827149	0.29678	2.78708	0.00531853	0.0595848
	FBgn0030242	sofe	995.567	0.785848	0.282006	2.78664	0.00532583	0.0595974
	FBgn0010786	l(3)02640	1067.4	0.854227	0.306654	2.78564	0.00534222	0.0597028
	FBgn0036735	Edc3	3901.23	-0.54353	0.195141	-2.78531	0.00534762	0.0597028
	FBgn0053138	AGBE	657.924	1.17839	0.423288	2.7839	0.00537088	0.0598931
	FBgn0037843	CG4511	1902.24	0.603541	0.217078	2.7803	0.00543088	0.0604922
	FBgn0000147	aurA	1404.4	0.691176	0.248655	2.77966	0.00544162	0.0605419
	FBgn0029969	CG10932	314.396	1.61534	0.581474	2.77801	0.00546926	0.0607793
	FBgn0261710	nocte	9534.77	0.476401	0.171628	2.77578	0.005507	0.0611283
	FBgn0038649	CG7718	537.897	1.02702	0.370219	2.77407	0.0055359	0.0613785
	FBgn0284221	Sema5c	3033.58	0.517217	0.186544	2.77262	0.00556069	0.0615135
	FBgn0030274	Lint-1	920.239	0.813987	0.293581	2.77261	0.00556083	0.0615135
	FBgn0030320	CG2247	1817.59	0.66519	0.240255	2.76869	0.00562824	0.0621878
	FBgn0004364	18w	4418.22	0.498707	0.180179	2.76784	0.00564283	0.0622778
	FBgn0037123	CG14569	108.409	-5.1962	1.87934	-2.7649	0.00569402	0.062722
	FBgn0004657	mys	5990.49	-0.508108	0.183779	-2.76478	0.00569609	0.062722
	FBgn0030521	CtsB1	5740.49	0.431369	0.156074	2.76387	0.00571206	0.0628262
	FBgn0264384	lncRNA:CR43836	365.179	-1.21268	0.438943	-2.76272	0.00573215	0.0629753
	FBgn0025608	Faf2	3112.07	-0.532792	0.192896	-2.76207	0.00574355	0.0630206
	FBgn0026404	Dronc	2054.7	-0.781915	0.283143	-2.76155	0.00575278	0.0630206
	FBgn0036769	Tsp74F	423.795	1.32945	0.481507	2.76101	0.00576221	0.0630206
	FBgn0017590	klg	217.393	-1.90669	0.690578	-2.761	0.00576241	0.0630206
	FBgn0040064	yip2	1073.24	0.946129	0.34277	2.76025	0.00577573	0.0630454
	FBgn0032284	CG7294	64.3046	-3.58822	1.30002	-2.76014	0.00577774	0.0630454
	FBgn0038098	CG7381	642.064	1.33526	0.48394	2.75914	0.00579537	0.0631662
	FBgn0032717	CG10600	2147.14	0.720391	0.261205	2.75796	0.0058164	0.0633239
	FBgn0030065	CG12075	252.678	-1.87518	0.6806	-2.75519	0.00586573	0.063736
	FBgn0028684	Rpt5	2782.1	0.594826	0.2159	2.7551	0.00586746	0.063736
	FBgn0052564	CG32564	129.231	-4.23082	1.53691	-2.75282	0.00590851	0.0641097
	FBgn0087012	5-HT2A	321.346	1.76397	0.641376	2.75029	0.00595426	0.0645334
	FBgn0003256	rl	2634.87	-0.597055	0.217255	-2.74818	0.00599277	0.0648779
	FBgn0003175	px	3664.3	0.525511	0.191277	2.74739	0.00600721	0.0649613
	FBgn0024371	E2f2	1994.45	0.619896	0.225754	2.74589	0.00603478	0.0651182
	FBgn0026876	CG11403	1006.44	0.801767	0.291991	2.74586	0.00603521	0.0651182
	FBgn0031432	Cyp309a1	62.1937	-3.34587	1.21896	-2.74486	0.00605359	0.0652434
	FBgn0010434	cora	2585.77	-0.849842	0.309828	-2.74295	0.00608896	0.0653887
	FBgn0261555	CG42673	85.7486	-4.60951	1.68067	-2.74265	0.00609451	0.0653887
	FBgn0037583	CG9684	860.555	0.836719	0.305132	2.74215	0.00610378	0.0653887
	FBgn0039065	Rad60	1214.61	0.771934	0.281508	2.74213	0.00610414	0.0653887
	FBgn0022764	Sin3A	12464.1	0.50455	0.184	2.74212	0.00610444	0.0653887
	FBgn0004374	neb	1776.09	0.833384	0.303939	2.74194	0.00610773	0.0653887
	FBgn0039467	CG14253	79.7137	-2.46215	0.898807	-2.73935	0.00615603	0.0658327
	FBgn0031936	CG13794	19.5224	-6.20627	2.26899	-2.73526	0.00623317	NA
	FBgn0031267	Ipk2	316.9	1.27434	0.466063	2.73426	0.00625204	0.0667853
	FBgn0267704	lncRNA:flam	19.0329	6.29441	2.30294	2.7332	0.00627221	NA
	FBgn0261261	plx	632.088	1.26791	0.464283	2.7309	0.00631611	0.0673952
	FBgn0030385	Ir11a	19.472	6.3664	2.33207	2.72994	0.00633463	NA
	FBgn0035769	CTCF	1855.94	0.68088	0.249494	2.72904	0.00635183	0.0677014
	FBgn0037580	DppIII	1627.79	0.66813	0.244972	2.72737	0.00638414	0.0679706
	FBgn0085339	CG34310	2497.57	0.680345	0.249621	2.72551	0.00642015	0.0681308
	FBgn0030991	CG7453	1068.06	0.751784	0.275835	2.72549	0.00642069	0.0681308
	FBgn0020236	ATPCL	3982.88	0.48888	0.179395	2.72516	0.00642696	0.0681308
	FBgn0001404	egh	3298.29	-0.492417	0.180715	-2.72482	0.00643366	0.0681308
	FBgn0042085	Bap170	6228.9	0.618185	0.226876	2.72478	0.00643449	0.0681308
	FBgn0036332	CG11261	600.967	-0.958361	0.351965	-2.72289	0.0064714	0.0684464
	FBgn0038700	CG3734	33.0918	-5.71536	2.10034	-2.72116	0.00650526	0.0687291
	FBgn0030603	CG5541	2541.24	-0.643969	0.236798	-2.71948	0.00653841	0.0690039
	FBgn0037364	Rab23	1592.49	0.726247	0.267116	2.71884	0.00655108	0.069062
	FBgn0036433	CG9628	319.322	-2.4451	0.899635	-2.71788	0.00657024	0.0691883
	FBgn0027547	CG1927	1704.53	-0.767565	0.282512	-2.71693	0.00658904	0.0693107
	FBgn0040268	Top3alpha	929.213	0.902992	0.332668	2.71439	0.00663972	0.0697676
	FBgn0061476	Zwilch	792.512	1.0333	0.380803	2.71347	0.00665822	0.069886
	FBgn0010411	RpS18	30177.3	-0.373832	0.137829	-2.71229	0.00668202	0.0700595
	FBgn0261461	RhoGAP18B	1365.7	-0.77703	0.286644	-2.71078	0.00671245	0.0702704
	FBgn0021944	Coprox	819.577	0.87572	0.323076	2.71057	0.00671671	0.0702704
	FBgn0010280	Taf4	5815.13	0.526598	0.194312	2.71006	0.00672705	0.0703024
	FBgn0034638	CG10433	64.7201	-5.01847	1.85249	-2.70904	0.00674778	0.0704242
	FBgn0032191	CG5734	1181.24	0.762765	0.281591	2.70877	0.00675331	0.0704242
	FBgn0264907	CG44098	35.9681	-4.63268	1.71116	-2.70734	0.00678253	0.0706526
	FBgn0031698	Ncoa6	3486.65	0.544862	0.201344	2.70613	0.00680724	0.0707708
	FBgn0033846	mip120	2279.29	0.645166	0.238415	2.70607	0.00680856	0.0707708
	FBgn0002044	swm	4749.1	0.55592	0.205489	2.70535	0.00682333	0.0707969
	FBgn0030850	stas	2031.27	0.57355	0.212016	2.70523	0.00682575	0.0707969
	FBgn0004117	Tm2	583.988	-6.32716	2.33973	-2.70423	0.00684623	0.07086
	FBgn0035917	Zasp66	136.588	-3.50906	1.29762	-2.70422	0.00684652	0.07086
	FBgn0038251	Hexim	1529.05	-0.714858	0.26456	-2.70206	0.00689104	0.0711544
	FBgn0024993	CG2662	479.622	1.10742	0.409902	2.70166	0.00689936	0.0711544
	FBgn0037755	CG12945	755.247	1.10199	0.40791	2.70154	0.00690191	0.0711544
	FBgn0001228	CG4456	218.49	-1.54916	0.573462	-2.70142	0.00690447	0.0711544
	FBgn0040005	CG17883	2901.67	-0.573883	0.21254	-2.70011	0.0069316	0.071329
	FBgn0039008	CG6972	55.785	-5.40227	2.001	-2.69978	0.00693849	0.071329
	FBgn0000114	bru1	5124.91	2.38842	0.884751	2.69954	0.0069436	0.071329
	FBgn0028427	Ilk	1645.46	-0.747194	0.276849	-2.69892	0.00695653	0.0713858
	FBgn0036948	CG7298	87.8432	-2.76348	1.02443	-2.69759	0.00698433	0.071595
	FBgn0003495	spz	595.444	0.956806	0.354788	2.69684	0.00700008	0.0716802
	FBgn0250906	Pgk	1051.23	0.794319	0.294596	2.6963	0.00701145	0.0717205
	FBgn0052512	CG32512	2140.37	-0.710508	0.263733	-2.69405	0.00705905	0.0721309
	FBgn0001223	Hsp22	218.227	-1.54627	0.574122	-2.69329	0.00707517	0.0722191
	FBgn0000711	flw	1822.42	-0.660985	0.245504	-2.69236	0.0070949	0.072344
	FBgn0260985	RfC4	959.092	0.882904	0.328067	2.69123	0.00711894	0.0723871
	FBgn0036369	CG10089	51.2128	-3.00125	1.11523	-2.69115	0.00712056	0.0723871
	FBgn0261931	CG42797	1981.5	0.576066	0.214063	2.6911	0.00712164	0.0723871
	FBgn0020272	mst	410.807	1.16546	0.433148	2.69068	0.00713075	0.0724034
	FBgn0030612	CG5599	409.574	1.17167	0.435551	2.69009	0.00714322	0.0724052
	FBgn0086855	CG17078	2569.31	0.559815	0.208112	2.68997	0.00714594	0.0724052
	FBgn0046878	Obp83cd	22.0691	-6.88125	2.55883	-2.68922	0.00716196	0.0724913
	FBgn0031057	Ubqn	8177.81	0.503117	0.187114	2.68883	0.00717022	0.0724989
	FBgn0052772	CG32772	1069.56	0.731107	0.27205	2.6874	0.00720103	0.0727342
	FBgn0029941	CG1677	11699.1	-0.36427	0.135662	-2.68513	0.00725015	0.0731537
	FBgn0001090	bnb	28132.7	0.433884	0.16166	2.68392	0.00727636	0.0733414
	FBgn0038569	CG7218	1121.24	0.733379	0.273409	2.68235	0.0073106	0.0736096
	FBgn0039638	dgt6	1917.85	-0.583127	0.217533	-2.68064	0.0073482	0.0738847
	FBgn0031875	CG3430	1557.93	0.848113	0.316412	2.68041	0.00735323	0.0738847
	FBgn0082831	pps	2621.66	0.667352	0.249162	2.67838	0.00739789	0.0742558
	FBgn0264855	AP-2alpha	2821.28	0.511	0.190846	2.67754	0.00741639	0.0742558
	FBgn0033783	CG17019	752.893	0.995283	0.371743	2.67734	0.00742083	0.0742558
	FBgn0039207	CG5789	2319.54	-0.58767	0.219498	-2.67734	0.00742096	0.0742558
	FBgn0025800	Smox	1452.83	0.663649	0.24793	2.67676	0.00743376	0.0743067
	FBgn0027052	STUB1	1525.37	-0.754937	0.28213	-2.67585	0.00745404	0.0744324
	FBgn0002921	Atpalpha	7399.36	0.586495	0.219228	2.67527	0.00746687	0.0744834
	FBgn0038862	Usp8	826.212	0.837605	0.313134	2.67491	0.00747486	0.0744861
	FBgn0033569	CG12942	823.296	0.917262	0.342992	2.6743	0.00748864	0.0745464
	FBgn0005683	pie	711.771	1.08528	0.406062	2.67271	0.00752421	0.0747949
	FBgn0020443	eRF3	6174.49	0.409653	0.153285	2.67249	0.00752911	0.0747949
	FBgn0035488	CG11593	1460.8	0.7466	0.279722	2.66908	0.00760592	0.0754802
	FBgn0029666	CG10803	1287.52	0.759408	0.284752	2.66691	0.00765521	0.0758912
	FBgn0002707	mei-9	551.042	1.18161	0.4432	2.6661	0.00767377	0.0759971
	FBgn0025874	Meics	921.497	-0.777621	0.291942	-2.66362	0.00773053	0.0763683
	FBgn0259876	Cap-G	5633.83	0.574455	0.215675	2.66353	0.00773258	0.0763683
	FBgn0033639	CG9003	746.835	0.866057	0.325167	2.66342	0.007735	0.0763683
	FBgn0039594	snu	49.4542	-4.15009	1.55902	-2.66198	0.00776817	0.0766174
	FBgn0003382	sha	157.155	-4.54261	1.70694	-2.66126	0.00778494	0.0767043
	FBgn0265192	Snp	3103.41	-0.490794	0.18446	-2.66071	0.0077976	0.0767507
	FBgn0031037	CG14207	1724.01	-0.785348	0.29527	-2.65976	0.00781962	0.0768889
	FBgn0032513	CG6565	804.56	0.814475	0.30638	2.65838	0.00785168	0.0771255
	FBgn0039928	Cals	5597.69	-0.468993	0.176681	-2.65446	0.00794344	0.0779475
	FBgn0003268	rod	2302.83	0.697612	0.262908	2.65345	0.00796744	0.0781036
	FBgn0036030	CG6767	2503.12	-0.667433	0.251898	-2.64962	0.00805834	0.0789069
	FBgn0032231	CG5056	546.999	0.96395	0.36385	2.6493	0.00806575	0.0789069
	FBgn0023526	CG2865	2875.89	0.561769	0.212096	2.64865	0.0080814	0.0789799
	FBgn0031908	CG5177	190.414	-3.53265	1.33501	-2.64616	0.00814108	0.0792808
	FBgn0030787	CG9609	648.361	0.915129	0.345889	2.64573	0.00815148	0.0792808
	FBgn0027868	Nup107	2579.08	0.718321	0.271503	2.64573	0.00815159	0.0792808
	FBgn0002939	ninaD	27.6769	-4.11817	1.55657	-2.64567	0.0081529	0.0792808
	FBgn0037811	CG12592	1476.25	0.648977	0.245299	2.64566	0.00815328	0.0792808
	FBgn0086350	tef	2971.49	-0.538133	0.20343	-2.6453	0.00816181	0.0792838
	FBgn0023097	bon	4056.13	0.508891	0.192432	2.64452	0.00818076	0.0793879
	FBgn0022361	Pur-alpha	721.642	-1.16652	0.441465	-2.64239	0.00823242	0.079809
	FBgn0033052	SCAP	972.325	0.78717	0.297965	2.64182	0.00824609	0.0798612
	FBgn0051195	CG31195	7693.14	0.408379	0.154636	2.6409	0.00826872	0.07998
	FBgn0004888	Scsalpha1	4001.07	-0.458671	0.173697	-2.64064	0.00827494	0.07998
	FBgn0039141	spas	1165.28	0.783543	0.297086	2.63743	0.00835367	0.0806519
	FBgn0004924	Top1	16035	-0.357671	0.135656	-2.6366	0.00837423	0.0806519
	FBgn0028425	JhI-21	2992.47	-0.504538	0.191375	-2.63638	0.00837949	0.0806519
	FBgn0038646	CG7715	58.5336	-5.07155	1.92381	-2.6362	0.00838392	0.0806519
	FBgn0031360	CG31937	916.236	-0.786933	0.298521	-2.63611	0.00838626	0.0806519
	FBgn0263665	lncRNA:CR43656	98.3736	-3.12746	1.18663	-2.63558	0.00839935	0.0806973
	FBgn0264693	ens	7753.71	-0.530396	0.201343	-2.6343	0.00843114	0.0809222
	FBgn0015575	alpha-Est7	35.5828	-3.77036	1.43146	-2.63392	0.00844048	0.0809313
	FBgn0033179	p47	1367.87	0.658296	0.250159	2.63151	0.00850062	0.0814008
	FBgn0040011	Slmap	6654.18	-0.418998	0.159272	-2.6307	0.00852086	0.0814008
	FBgn0036815	HipHop	1831.28	0.651177	0.2476	2.62996	0.00853951	0.0814008
	FBgn0259700	CG42354	1494.97	-0.702487	0.267111	-2.62995	0.00853986	0.0814008
	FBgn0261698	SLO2	330.666	1.3785	0.524181	2.62982	0.00854299	0.0814008
	FBgn0038349	AOX3	616.166	0.991913	0.377182	2.6298	0.00854346	0.0814008
	FBgn0027090	GlnRS	1356.56	0.745993	0.283691	2.6296	0.00854852	0.0814008
	FBgn0024314	Plap	1249.35	0.801769	0.305022	2.62857	0.00857459	0.0815685
	FBgn0039440	TwdlJ	58.9992	-5.95948	2.26767	-2.62802	0.00858832	0.0816187
	FBgn0028525	c(2)M	204.332	1.5102	0.574755	2.62755	0.00860012	0.0816228
	FBgn0004575	Syn	60.5396	-3.89137	1.48111	-2.62733	0.00860568	0.0816228
	FBgn0039098	GILT3	421.574	1.26251	0.480755	2.62609	0.00863721	0.0817716
	FBgn0000629	E(z)	1606.83	0.71592	0.272623	2.62605	0.00863832	0.0817716
	FBgn0039682	Obp99c	103.784	-2.89588	1.10329	-2.62477	0.0086708	0.0819986
	FBgn0033177	CG11141	1452.19	-0.630556	0.240302	-2.62401	0.00869014	0.0820927
	FBgn0036381	CG8745	1107.24	-0.902908	0.344134	-2.62371	0.00869777	0.0820927
	FBgn0030766	mthl1	1451.09	0.634338	0.241849	2.62287	0.00871925	0.0822028
	FBgn0028500	Rich	1915.15	0.587635	0.224067	2.62259	0.00872648	0.0822028
	FBgn0024510	dlt	1366.24	-0.652112	0.248797	-2.62107	0.00876551	0.0823867
	FBgn0036108	Cpr67Fa1	33.4411	-5.26737	2.00965	-2.62103	0.00876636	0.0823867
	FBgn0030617	CG9095	194.284	-2.61485	0.997887	-2.62039	0.00878288	0.0823867
	FBgn0036846	MESR6	1024.19	-0.821938	0.313685	-2.62027	0.00878599	0.0823867
	FBgn0038422	CG14880	29.9312	-5.64111	2.15296	-2.62017	0.00878871	0.0823867
	FBgn0259676	DNApol-alpha60	1201.8	0.819703	0.312976	2.61906	0.00881734	0.0825748
	FBgn0029508	Tsp42Ea	288.962	-2.15088	0.82145	-2.6184	0.00883435	0.0826539
	FBgn0000520	dwg	954.2	0.755045	0.288865	2.61383	0.00895329	0.0836855
	FBgn0028468	rtet	1799.45	-0.751223	0.287541	-2.61257	0.00898635	0.0839132
	FBgn0037810	sle	4767.21	0.475838	0.182169	2.61208	0.00899941	0.0839539
	FBgn0031090	Rab35	4620.87	-0.487639	0.186715	-2.61167	0.00901009	0.0839723
	FBgn0036397	Nprl3	440.908	1.09033	0.417615	2.61084	0.00903198	0.0840951
	FBgn0002887	mus201	702.341	0.891028	0.341541	2.60885	0.00908482	0.0844759
	FBgn0029866	CG3842	493.689	-1.07855	0.413453	-2.60864	0.0090904	0.0844759
	FBgn0051343	CG31343	60.4491	-3.87461	1.48581	-2.60774	0.00911421	0.0846023
	FBgn0030289	GCS1	1662.94	0.596346	0.228707	2.60746	0.00912154	0.0846023
	FBgn0026083	tyf	5378.96	0.420766	0.161414	2.60676	0.00914046	0.0846862
	FBgn0260743	GC1	1009.6	0.821948	0.31535	2.60647	0.00914814	0.0846862
	FBgn0260780	wisp	7684.61	0.44324	0.170104	2.6057	0.00916866	0.0847947
	FBgn0030482	CG1673	381.268	1.18653	0.455581	2.60444	0.00920254	0.0849757
	FBgn0083962	CG34126	875.445	0.768877	0.295232	2.60431	0.00920585	0.0849757
	FBgn0031696	Bub1	1688.21	0.756202	0.290458	2.60348	0.00922828	0.0851014
	FBgn0001077	ftz	710.675	1.12846	0.433563	2.60277	0.00924748	0.0851969
	FBgn0259699	CG42353	1437.99	-0.701751	0.269784	-2.60116	0.00929091	0.0855154
	FBgn0261385	scra	10261.2	0.562786	0.216434	2.60026	0.00931525	0.0856576
	FBgn0037261	CG9775	5745.71	0.526458	0.202513	2.59963	0.00933242	0.0857338
	FBgn0039186	CG5746	6850.3	0.459459	0.1768	2.59876	0.00935624	0.0858456
	FBgn0000581	E(Pc)	7306.03	0.517855	0.199288	2.59853	0.00936238	0.0858456
	FBgn0027548	nito	5638.46	0.558852	0.215155	2.59744	0.00939223	0.0860375
	FBgn0010217	ATPsynbeta	17386.8	0.367328	0.141483	2.59626	0.00942448	0.086197
	FBgn0034723	CG13506	129.047	-2.94136	1.13297	-2.59615	0.00942752	0.086197
	FBgn0067864	Patj	1963.86	0.653187	0.251662	2.59549	0.00944548	0.0862795
	FBgn0016917	Stat92E	8247.23	-0.393287	0.151562	-2.59488	0.00946235	0.0863517
	FBgn0052311	zormin	110.306	-3.02762	1.16705	-2.59426	0.00947938	0.0864254
	FBgn0085443	spri	1432.73	0.629789	0.242852	2.59331	0.0095058	0.0865845
	FBgn0015929	dpa	6606.81	0.584546	0.225537	2.5918	0.00954758	0.0868051
	FBgn0037529	mRpS9	1814.18	-0.583092	0.224977	-2.59178	0.00954802	0.0868051
	FBgn0038722	Nup58	1414.21	0.888932	0.343155	2.59047	0.00958463	0.0870559
	FBgn0023508	Ocrl	1076.84	0.729355	0.28172	2.58894	0.0096272	0.0873603
	FBgn0035798	frac	97.28	-4.10756	1.58776	-2.58701	0.00968127	0.0877068
	FBgn0030049	Trf4-1	5902.51	-0.452715	0.175001	-2.58693	0.00968357	0.0877068
	FBgn0036428	Gbs-70E	7194.78	-0.444897	0.172013	-2.58642	0.00969781	0.0877533
	FBgn0004367	mei-41	545.633	1.00532	0.388974	2.58453	0.0097512	0.0881105
	FBgn0031143	CG1532	644.674	0.890861	0.34471	2.58438	0.00975554	0.0881105
	FBgn0260794	ctrip	15730.1	0.345334	0.133664	2.58359	0.00977785	0.0881144
	FBgn0261530	nbs	895.855	0.905772	0.3506	2.58349	0.00978052	0.0881144
	FBgn0000261	Cat	1369.82	-0.787912	0.304991	-2.58339	0.00978338	0.0881144
	FBgn0028375	heix	2495.49	-0.58118	0.225058	-2.58236	0.0098127	0.0881346
	FBgn0050272	MFS1	775.472	-0.906704	0.351143	-2.58215	0.00981862	0.0881346
	FBgn0054044	lncRNA:CR34044	45.7994	3.0742	1.19063	2.582	0.00982302	0.0881346
	FBgn0001186	Hex-A	1157.84	0.710845	0.275339	2.58171	0.00983125	0.0881346
	FBgn0002985	odd	1570.27	0.691639	0.267902	2.58168	0.00983196	0.0881346
	FBgn0028688	Rpn7	1999.33	0.554783	0.214917	2.58139	0.00984045	0.0881346
	FBgn0005626	ple	20.5541	-4.79626	1.85896	-2.58008	0.00987786	NA
	FBgn0031170	ABCA	1014.34	0.731616	0.283568	2.58004	0.00987897	0.0883976
	FBgn0037021	CG11399	2659.23	0.557966	0.216441	2.57791	0.00994005	0.0887091
	FBgn0039435	TwdlP	56.6287	-5.91514	2.29459	-2.57786	0.00994138	0.0887091
	FBgn0266448	CG45078	56.6287	-5.91514	2.29459	-2.57786	0.00994138	0.0887091
	FBgn0040153	l(1)G0469	259.877	1.37292	0.532771	2.57694	0.00996792	0.0888637
	FBgn0000404	CycA	29597	0.428359	0.166332	2.57532	0.0100146	0.0891977
	FBgn0029685	CG2938	2459.71	-0.655171	0.254478	-2.57457	0.0100364	0.0893072
	FBgn0026403	Ndg	875.153	-1.16919	0.454186	-2.57426	0.0100454	0.0893072
	FBgn0003575	su(sable)	3143.3	-0.481052	0.186955	-2.57309	0.0100795	0.0895276
	FBgn0003888	betaTub60D	5163.7	-0.87887	0.341682	-2.57219	0.0101058	0.0896783
	FBgn0039741	CG7943	872.747	0.826501	0.321519	2.57061	0.0101518	0.0900042
	FBgn0261954	east	8652.79	0.396273	0.154199	2.56988	0.0101734	0.0901128
	FBgn0283535	Vha26	9101.82	-0.416894	0.162287	-2.56887	0.010203	0.0901165
	FBgn0032348	CG4751	2862.7	0.643277	0.250425	2.56874	0.0102069	0.0901165
	FBgn0014073	Tie	23.6772	-6.53121	2.54319	-2.56811	0.0102254	0.0901165
	FBgn0027342	fz4	888.186	0.785548	0.305907	2.56793	0.0102307	0.0901165
	FBgn0026263	bip1	222.549	1.83069	0.712937	2.56781	0.0102343	0.0901165
	FBgn0039593	Sid	29.8901	-5.18062	2.01827	-2.56686	0.0102624	0.0901165
	FBgn0031449	CG31689	502.564	0.972402	0.37885	2.56672	0.0102665	0.0901165
	FBgn0267824	PRAS40	2361.46	0.516499	0.201243	2.56654	0.0102718	0.0901165
	FBgn0004782	Ccp84Ab	56.1019	-5.90506	2.30081	-2.56651	0.0102728	0.0901165
	FBgn0036951	CG7017	56.1019	-5.90506	2.30081	-2.56651	0.0102728	0.0901165
	FBgn0031182	Cyp6t1	61.4137	2.79922	1.09073	2.56638	0.0102766	0.0901165
	FBgn0283508	nw	3173.5	-0.934007	0.364215	-2.56444	0.0103342	0.0905394
	FBgn0019662	qm	1153.51	-0.777516	0.303348	-2.56311	0.0103738	0.0908035
	FBgn0011666	msi	4393.03	0.525251	0.205036	2.56175	0.0104147	0.0910789
	FBgn0030871	CG8142	791.685	0.895912	0.349774	2.56141	0.0104249	0.0910857
	FBgn0044452	Atg2	2493.06	0.606552	0.236892	2.56046	0.0104534	0.0912516
	FBgn0030396	CG2556	311.663	1.29934	0.507667	2.55942	0.0104846	0.0914415
	FBgn0034976	CG4049	2071.97	0.590473	0.230748	2.55895	0.0104989	0.0914833
	FBgn0033787	CG13321	101.338	-3.30603	1.29231	-2.55823	0.0105206	0.0915438
	FBgn0052365	CG32365	1744.61	-0.703764	0.275113	-2.55809	0.0105248	0.0915438
	FBgn0037949	CG17360	473.139	0.992409	0.38814	2.55683	0.0105631	0.0917945
	FBgn0050421	Usp15-31	1088.66	0.689395	0.269694	2.55621	0.0105818	0.0918738
	FBgn0039902	Zip102B	2732.83	-0.529628	0.207241	-2.55561	0.0106001	0.0919498
	FBgn0050411	CG30411	28.6955	-6.25223	2.44806	-2.55396	0.0106506	0.092305
	FBgn0000721	for	9101.52	-0.395288	0.154847	-2.55277	0.0106871	0.092526
	FBgn0032435	Oatp33Eb	38.7181	-4.59198	1.79901	-2.5525	0.0106953	0.092526
	FBgn0038989	CG6937	1758.95	0.573454	0.224715	2.55192	0.0107132	0.0925979
	FBgn0024992	CG2658	848.155	0.823287	0.322831	2.55021	0.0107657	0.0928346
	FBgn0039805	Cpr100A	55.7942	-4.32815	1.69722	-2.55014	0.0107679	0.0928346
	FBgn0013686	mt:lrRNA	1.82698e+06	-0.314112	0.123177	-2.55009	0.0107694	0.0928346
	FBgn0035060	Eps-15	2432.37	0.549101	0.215392	2.5493	0.0107938	0.0928854
	FBgn0031643	CG3008	1546.07	-0.641543	0.251664	-2.54921	0.0107968	0.0928854
	FBgn0031483	CG9641	779.363	0.793547	0.311321	2.54897	0.0108042	0.0928854
	FBgn0262001	CG42819	107.668	-3.37761	1.32604	-2.54713	0.0108612	0.0932523
	FBgn0001078	ftz-f1	3652.09	-0.547815	0.215085	-2.54697	0.0108662	0.0932523
	FBgn0032216	Usp14	3008.71	0.589618	0.231701	2.54474	0.010936	0.0937027
	FBgn0002590	RpS5a	15416	-0.405449	0.159333	-2.54467	0.0109381	0.0937027
	FBgn0265457	lncRNA:CR44357	45.7255	-3.0577	1.20236	-2.54308	0.0109881	0.0940218
	FBgn0036761	MED19	2674.35	0.532803	0.209529	2.54286	0.0109949	0.0940218
	FBgn0001324	kto	2509.24	0.592618	0.233258	2.54062	0.0110658	0.0945441
	FBgn0020377	Sr-CII	2131.64	0.94435	0.371747	2.5403	0.0110757	0.0945452
	FBgn0031097	obst-A	103.37	-3.45825	1.3617	-2.53965	0.0110964	0.0946379
	FBgn0031098	CG17068	980.674	0.821741	0.323885	2.53714	0.0111763	0.0951338
	FBgn0034918	Pym	623.118	0.876132	0.345343	2.53699	0.011181	0.0951338
	FBgn0037531	CG10445	285.875	1.32034	0.520456	2.53689	0.0111841	0.0951338
	FBgn0034697	GM130	1648.05	-0.582756	0.229895	-2.53488	0.0112486	0.0954942
	FBgn0015000	betaggt-I	758.328	0.820416	0.323668	2.53475	0.0112529	0.0954942
	FBgn0033762	ZnT49B	1394.46	-0.72841	0.287381	-2.53464	0.0112562	0.0954942
	FBgn0262473	Tl	12447.5	-0.414464	0.163553	-2.53413	0.0112727	0.095545
	FBgn0040477	cid	607.65	0.90763	0.358232	2.53363	0.0112887	0.095545
	FBgn0040384	CG32795	625.386	1.02493	0.404546	2.53353	0.0112919	0.095545
	FBgn0034997	CG3376	995.366	-0.709074	0.279966	-2.53272	0.0113183	0.0956844
	FBgn0036715	Cad74A	1854.51	0.792425	0.312951	2.5321	0.0113381	0.0957681
	FBgn0033033	scaf	325.229	-1.79389	0.708815	-2.53083	0.0113794	0.0960329
	FBgn0029997	CG2258	1106.81	-0.783632	0.309749	-2.5299	0.0114096	0.0961544
	FBgn0010269	Dsor1	1045.41	0.80825	0.319504	2.5297	0.0114159	0.0961544
	FBgn0028516	ZnT35C	443.889	1.0832	0.428234	2.52946	0.0114237	0.0961544
	FBgn0003134	Pp1alpha-96A	3669.74	-0.469562	0.185665	-2.52908	0.0114361	0.0961752
	FBgn0035270	CG13933	780.748	0.858817	0.339657	2.52848	0.0114556	0.0962551
	FBgn0027291	l(1)G0156	3814.53	0.484446	0.191644	2.52785	0.0114763	0.0963452
	FBgn0028996	onecut	288.603	-1.45575	0.576105	-2.52689	0.0115078	0.0964711
	FBgn0039187	CG6454	1563.22	0.616994	0.244182	2.52678	0.0115113	0.0964711
	FBgn0053172	CG33172	362.295	1.20099	0.47539	2.52632	0.0115265	0.0965141
	FBgn0025335	CG4585	953.352	0.768651	0.304397	2.52516	0.0115645	0.0967485
	FBgn0284229	CG46313	74.4459	-2.34492	0.928782	-2.52473	0.0115788	0.0967841
	FBgn0053970	CG33970	41.4493	-4.72387	1.873	-2.52209	0.0116661	0.0973729
	FBgn0032882	Ns4	1295.06	-0.663435	0.26306	-2.52199	0.0116694	0.0973729
	FBgn0031424	VGlut	30.8072	-5.17888	2.05393	-2.52145	0.0116873	0.0974383
	FBgn0284225	CG46309	2711.42	-0.535583	0.212636	-2.51878	0.0117762	0.0980943
	FBgn0040260	Ugt36Bc	275.662	-1.30237	0.517188	-2.51817	0.0117967	0.0981801
	FBgn0039735	Nph	3758.67	0.494571	0.196543	2.51635	0.0118577	0.0986003
	FBgn0263998	Ack-like	2210.91	0.521896	0.207426	2.51606	0.0118676	0.0986003
	FBgn0011207	pelo	1345.13	0.634889	0.252414	2.51526	0.0118943	0.098737
	FBgn0027903	CG12018	551.833	1.00597	0.4001	2.51429	0.0119274	0.0989115
	FBgn0003882	tub	1068.89	0.813185	0.323458	2.51404	0.0119358	0.0989115
	FBgn0085447	sif	469.59	-1.27518	0.507339	-2.51347	0.0119549	0.0989156
	FBgn0035208	CG9184	2645.78	-7.36322	2.92957	-2.51342	0.0119568	0.0989156
	FBgn0030018	slpr	2281.79	0.629006	0.250362	2.51238	0.0119919	0.0991211
	FBgn0033465	Etf-QO	673.131	0.840354	0.334605	2.51148	0.0120226	0.0992502
	FBgn0012058	Cdc27	2751.22	0.578579	0.230389	2.51132	0.0120282	0.0992502
	FBgn0033204	CG2065	107.485	-2.04234	0.813352	-2.51102	0.0120384	0.0992502
	FBgn0051729	CG31729	3671.64	-0.485281	0.193559	-2.50715	0.0121708	0.100256
	FBgn0035546	CG11345	40.8296	-4.12413	1.64601	-2.50554	0.0122265	0.100629
	FBgn0004860	ph-d	2769.75	0.604355	0.241379	2.50376	0.0122882	0.10105
	FBgn0044510	mRpS5	2489.4	-0.603612	0.241212	-2.50242	0.0123348	0.101342
	FBgn0260990	yata	1376.34	0.639636	0.255636	2.50213	0.0123447	0.101342
	FBgn0265598	Bx	443.39	0.997505	0.398907	2.50059	0.0123985	0.101615
	FBgn0263602	Tasp1	1299.48	0.627325	0.250947	2.49983	0.0124253	0.101615
	FBgn0003087	pim	3572.05	-0.549612	0.219867	-2.49975	0.0124282	0.101615
	FBgn0033859	fand	1967.09	0.701272	0.280559	2.49955	0.0124351	0.101615
	FBgn0032251	Nse4	845.519	-0.795841	0.318413	-2.49939	0.0124406	0.101615
	FBgn0002283	l(3)73Ah	1080.02	0.702324	0.280999	2.49938	0.0124411	0.101615
	FBgn0037622	CG8202	994.642	0.76526	0.306262	2.49871	0.0124646	0.10172
	FBgn0259171	Pde9	249.138	-1.34774	0.539507	-2.49809	0.0124863	0.101786
	FBgn0040347	mus81	758.045	1.01438	0.406094	2.49788	0.0124938	0.101786
	FBgn0031896	CG4502	2115.54	-0.59119	0.236711	-2.49752	0.0125067	0.101806
	FBgn0034583	CG10527	144.289	1.95744	0.78421	2.49607	0.0125578	0.102101
	FBgn0026252	msk	6077.55	0.60766	0.243485	2.49567	0.0125718	0.102101
	FBgn0004914	Hnf4	516.127	0.945504	0.37887	2.49559	0.0125747	0.102101
	FBgn0011570	cpb	2836.02	0.490025	0.19639	2.49517	0.0125897	0.102137
	FBgn0260964	Vmat	64.3465	-3.64733	1.46233	-2.49419	0.0126245	0.102171
	FBgn0011204	cue	4684.41	-0.423709	0.169879	-2.49418	0.0126248	0.102171
	FBgn0086676	spin	1747.37	0.650276	0.260734	2.49402	0.0126305	0.102171
	FBgn0267252	Ggamma30A	59.2608	-3.57582	1.43387	-2.49383	0.0126372	0.102171
	FBgn0015271	Orc5	1157.73	0.849045	0.340538	2.49325	0.012658	0.102171
	FBgn0261570	CG42684	5992.66	0.434199	0.174165	2.49303	0.0126658	0.102171
	FBgn0026679	IntS4	1420.43	0.710847	0.285151	2.49288	0.0126711	0.102171
	FBgn0000216	Brd	3723.45	0.590337	0.236829	2.49267	0.0126787	0.102171
	FBgn0011648	Mad	4669.31	-0.458883	0.184159	-2.49177	0.0127107	0.102344
	FBgn0051122	CG31122	2135.3	0.533128	0.214072	2.49041	0.0127594	0.102635
	FBgn0003687	Tbp	1133.33	0.762114	0.306055	2.49012	0.0127699	0.102635
	FBgn0261285	Ppcs	799.141	0.779708	0.313172	2.48971	0.0127847	0.102635
	FBgn0037116	Als2	445.235	1.03257	0.414756	2.48958	0.0127894	0.102635
	FBgn0040236	c11.1	932.767	0.71579	0.287735	2.48767	0.0128583	0.103101
	FBgn0260484	HIP	2888.72	-0.637265	0.256511	-2.48435	0.0129787	0.103964
	FBgn0265180	CG44245	244.816	-1.98604	0.799495	-2.48411	0.0129874	0.103964
	FBgn0039561	mfrn	894.134	0.775196	0.312216	2.48289	0.0130322	0.104204
	FBgn0037186	CG11241	719.539	-0.825524	0.33251	-2.4827	0.013039	0.104204
	FBgn0010352	Nc73EF	3650.92	-0.474818	0.191381	-2.48102	0.0131009	0.104612
	FBgn0030648	CG6340	2824.92	0.481416	0.194098	2.48028	0.013128	0.104742
	FBgn0052473	CG32473	1906.49	0.64232	0.259091	2.47913	0.0131702	0.104988
	FBgn0039439	TwdlK	52.1511	-5.82678	2.35059	-2.47885	0.0131806	0.104988
	FBgn0051002	CG31002	1617.87	-0.605054	0.244129	-2.47842	0.0131965	0.105028
	FBgn0259736	CG42390	106.322	-2.67482	1.07984	-2.47706	0.0132469	0.105332
	FBgn0034964	IntS1	1729.76	0.564321	0.227843	2.4768	0.0132566	0.105332
	FBgn0035845	CG13675	24.979	-4.24186	1.71309	-2.47615	0.0132807	0.105436
	FBgn0029152	Mkrn1	4515.54	-0.456762	0.184504	-2.47562	0.0133004	0.105506
	FBgn0263236	SP1029	2686.6	-0.493394	0.199357	-2.47493	0.0133263	0.105625
	FBgn0015399	kek1	1224.32	-0.784117	0.316893	-2.47439	0.0133465	0.105698
	FBgn0283471	wupA	539.001	-5.63371	2.27716	-2.47401	0.0133605	0.105722
	FBgn0039241	CG11089	957.445	0.830883	0.336044	2.47254	0.0134156	0.105934
	FBgn0036576	CG5151	410.615	1.0618	0.429444	2.47251	0.0134169	0.105934
	FBgn0030797	CG13004	139.809	1.72577	0.698133	2.47198	0.0134367	0.105934
	FBgn0042110	CG18765	38.1072	-3.26942	1.32265	-2.47188	0.0134405	0.105934
	FBgn0052626	AMPdeam	462.559	1.01895	0.412222	2.47184	0.0134421	0.105934
	FBgn0264001	bru3	219.498	-1.76375	0.713747	-2.47112	0.0134692	0.10606
	FBgn0032194	CG4901	672.262	0.820581	0.332119	2.47074	0.0134832	0.106084
	FBgn0038645	CG7714	80.4028	-3.38915	1.37289	-2.46862	0.0135634	0.106628
	FBgn0031069	Pmp70	1924.15	0.559858	0.226819	2.46831	0.0135754	0.106636
	FBgn0267160	asRNA:CR45600	82.4808	-2.1805	0.883584	-2.46779	0.013595	0.106702
	FBgn0036208	CG10361	33.783	-4.19107	1.69853	-2.46747	0.0136071	0.10671
	FBgn0037814	CG6325	1176.8	0.647743	0.262692	2.46579	0.0136713	0.107127
	FBgn0000158	bam	531.449	0.95327	0.38679	2.46457	0.0137178	0.107404
	FBgn0051792	CG31792	114.384	-2.13352	0.866294	-2.46281	0.0137852	0.10779
	FBgn0035111	Dis3l2	2181	0.547248	0.222233	2.4625	0.0137973	0.10779
	FBgn0032414	CG17211	108.183	-3.47952	1.41305	-2.46241	0.0138007	0.10779
	FBgn0262169	magu	1188.69	0.664711	0.270016	2.46174	0.0138263	0.107903
	FBgn0036373	Tgi	1050.02	0.747603	0.30377	2.46108	0.0138518	0.107998
	FBgn0039051	CG17109	25.4535	-5.52585	2.2455	-2.46085	0.0138608	0.107998
	FBgn0036702	CG6512	1896.12	0.601688	0.244553	2.46036	0.01388	0.10806
	FBgn0033926	Arc1	2267.25	1.19281	0.485172	2.45853	0.0139508	0.108524
	FBgn0039466	CG5521	1637.66	0.564682	0.229764	2.45766	0.0139846	0.108699
	FBgn0030010	CG10959	238.431	1.31485	0.535241	2.45655	0.0140278	0.108947
	FBgn0035421	CG12034	1809.74	-0.588193	0.239527	-2.45564	0.0140635	0.109039
	FBgn0026415	Idgf4	5883.64	-0.539299	0.219645	-2.45532	0.0140758	0.109039
	FBgn0036052	CG10809	1274.17	0.665287	0.270963	2.45527	0.0140777	0.109039
	FBgn0027497	Madm	1420.32	0.613678	0.249961	2.45509	0.0140849	0.109039
	FBgn0038660	CG14291	728.192	-0.802765	0.327191	-2.45351	0.0141471	0.109433
	FBgn0036043	CG8177	2867.55	-0.537702	0.219185	-2.45319	0.0141595	0.109441
	FBgn0283479	Alp1	199.412	-2.2527	0.918509	-2.45256	0.0141845	0.109467
	FBgn0029801	CG15771	872.839	0.895258	0.365077	2.45225	0.0141968	0.109467
	FBgn0023216	Parg	1884.28	-0.556298	0.226892	-2.45182	0.0142135	0.109467
	FBgn0001180	hb	3377.92	0.452904	0.184729	2.45172	0.0142174	0.109467
	FBgn0029891	Pink1	3278.84	-0.505663	0.206274	-2.45142	0.0142295	0.109467
	FBgn0283440	solo	235.946	1.31452	0.536237	2.45138	0.0142309	0.109467
	FBgn0263493	CR43482	447.935	1.05654	0.431236	2.45002	0.0142849	0.109794
	FBgn0259143	CG42258	804.915	0.749743	0.306059	2.44967	0.0142986	0.109813
	FBgn0260935	Vps15	595.416	0.872614	0.356348	2.44877	0.0143344	0.109932
	FBgn0087008	e(y)3	9710.66	0.380364	0.155336	2.44866	0.0143391	0.109932
	FBgn0005649	Rox8	15107.4	-0.324914	0.132703	-2.44842	0.0143484	0.109932
	FBgn0035585	ATPsynCF6L	13.7249	7.18313	2.93437	2.44793	0.0143679	NA
	FBgn0260799	p120ctn	6683.76	-0.386771	0.158023	-2.44756	0.0143826	0.110038
	FBgn0032803	CG13082	153.125	-2.99691	1.22448	-2.4475	0.014385	0.110038
	FBgn0011722	Tig	376.346	-2.1693	0.886463	-2.44714	0.0143995	0.110062
	FBgn0085437	CG34408	1274.98	0.625419	0.2557	2.44591	0.0144488	0.11033
	FBgn0036494	Toll-6	4629.32	0.596009	0.243698	2.44569	0.0144575	0.11033
	FBgn0026077	Gasp	242.845	-2.86923	1.17373	-2.44454	0.0145036	0.110594
	FBgn0020616	SA	1962.3	0.5274	0.215827	2.44362	0.0145407	0.110789
	FBgn0028562	sut2	93.7772	2.09587	0.858297	2.44189	0.0146104	0.111233
	FBgn0032643	GCS2beta	2962.51	0.546485	0.22383	2.44151	0.0146259	0.111263
	FBgn0052425	CG32425	1979.3	-0.663931	0.271978	-2.44112	0.0146419	0.111291
	FBgn0260987	vtd	5118.62	-0.414527	0.169834	-2.44078	0.0146556	0.111291
	FBgn0001941	ifc	3231.04	-0.503591	0.206341	-2.44057	0.0146641	0.111291
	FBgn0028691	Rpn9	2520.46	0.554866	0.227378	2.44028	0.0146758	0.111292
	FBgn0013347	TfIIA-S	2468.45	0.491584	0.201509	2.43952	0.0147069	0.111439
	FBgn0030858	IntS2	1207.83	0.704797	0.289008	2.43868	0.0147411	0.111571
	FBgn0066084	RpL41	47815.4	-0.36292	0.148828	-2.43852	0.0147474	0.111571
	FBgn0001105	Gbeta13F	10936.2	-0.369144	0.151409	-2.43806	0.0147663	0.111626
	FBgn0262517	Ltn1	2314.17	0.526404	0.215947	2.43765	0.0147829	0.111665
	FBgn0034312	CG10916	368.632	-1.15141	0.47243	-2.43721	0.0148011	0.111714
	FBgn0027498	CG2061	66.929	2.39434	0.98344	2.43466	0.0149057	0.112361
	FBgn0034537	DMAP1	2990.95	-0.463728	0.190477	-2.43456	0.01491	0.112361
	FBgn0042701	CR12628	186.318	1.47325	0.605355	2.43369	0.0149456	0.112541
	FBgn0030506	DNAlig4	299.809	1.1901	0.489203	2.43273	0.0149855	0.112754
	FBgn0036180	Duba	1497.7	0.618668	0.254386	2.432	0.0150155	0.11278
	FBgn0027348	bgm	854.579	0.916994	0.377068	2.4319	0.0150197	0.11278
	FBgn0013763	Idgf6	8083.71	-0.351527	0.144554	-2.4318	0.0150241	0.11278
	FBgn0034417	CG15117	74.1854	-3.33828	1.3743	-2.42908	0.015137	0.113539
	FBgn0015371	chn	5751.84	0.497255	0.204921	2.42657	0.0152423	0.11424
	FBgn0032016	Mettl14	1146.22	0.73832	0.304629	2.42367	0.0153645	0.115067
	FBgn0035026	Fcp1	827.254	0.798295	0.32997	2.41929	0.0155506	0.11637
	FBgn0030478	CG1640	948.556	0.766584	0.316964	2.41852	0.0155838	0.116528
	FBgn0031799	Pez	2901.29	-0.458448	0.189608	-2.41787	0.0156115	0.116645
	FBgn0027518	Wdr24	762.314	0.811282	0.335621	2.41726	0.015638	0.116752
	FBgn0035781	CG8560	31.5393	-5.28182	2.18576	-2.41646	0.0156721	0.116917
	FBgn0026238	gus	9243.12	-0.433903	0.179642	-2.41537	0.0157191	0.117176
	FBgn0035431	CG14968	39.3036	-3.3375	1.38195	-2.41506	0.0157328	0.117188
	FBgn0033688	Prp8	11932.7	0.391923	0.162424	2.41297	0.0158231	0.11777
	FBgn0039544	CG12877	2635.32	-0.469831	0.194834	-2.41145	0.0158893	0.118129
	FBgn0028855	CG15282	41.0352	-5.13686	2.13035	-2.41127	0.0158969	0.118129
	FBgn0003257	r-l	2100.49	-0.607853	0.252115	-2.41102	0.0159081	0.118129
	FBgn0262026	CG42837	1394.89	-0.702817	0.291555	-2.41058	0.0159271	0.118179
	FBgn0264904	asRNA:CR44095	3748.58	-0.484487	0.201017	-2.41018	0.0159446	0.118218
	FBgn0033911	VGAT	20.2532	-6.45014	2.67659	-2.40984	0.0159596	NA
	FBgn0053519	Unc-89	81.7179	-2.9726	1.23397	-2.40898	0.0159971	0.118395
	FBgn0011768	Fdh	1452.42	0.673496	0.279591	2.40886	0.0160024	0.118395
	FBgn0263977	Tim17b	4734.99	-0.407671	0.169243	-2.40879	0.0160053	0.118395
	FBgn0052066	CG32066	2758.13	0.575513	0.238951	2.4085	0.0160183	0.1184
	FBgn0037363	Atg17	3068.09	0.635635	0.26397	2.40799	0.0160408	0.118476
	FBgn0003326	sca	5975.76	0.646887	0.268726	2.40724	0.0160737	0.118628
	FBgn0031632	CG15628	5607.69	0.814281	0.338409	2.40621	0.0161192	0.118873
	FBgn0032685	CG10211	24.7447	-6.15883	2.56038	-2.40544	0.0161531	0.119032
	FBgn0003002	opa	1271.63	0.948155	0.39424	2.40502	0.0161715	0.119076
	FBgn0034989	CG3356	1307.56	0.635727	0.264426	2.40418	0.016209	0.119261
	FBgn0033128	Tsp42Eg	24.3768	-4.69231	1.95308	-2.40252	0.0162828	0.119713
	FBgn0030833	CG8915	999.114	0.809442	0.337019	2.40177	0.016316	0.119866
	FBgn0011739	wts	2579.5	0.525413	0.218798	2.40136	0.0163342	0.119884
	FBgn0039359	RpL27	25862	-0.299287	0.124643	-2.40116	0.0163433	0.119884
	FBgn0039696	Rnb	1076.07	0.694055	0.289196	2.39995	0.0163974	0.120189
	FBgn0027507	CG1344	2875.43	-0.456068	0.190175	-2.39814	0.0164784	0.120691
	FBgn0038803	CG5191	1276.48	0.664477	0.277176	2.39731	0.0165158	0.120873
	FBgn0027513	ana2	382.881	1.12442	0.469166	2.39663	0.0165468	0.120914
	FBgn0027079	ValRS	1153.38	0.631537	0.26352	2.39654	0.0165508	0.120914
	FBgn0261524	lic	3550.51	-0.491816	0.205291	-2.3957	0.0165885	0.120914
	FBgn0038016	MBD-R2	2530.21	0.519968	0.217052	2.39559	0.0165936	0.120914
	FBgn0034181	CG8963	4804.37	0.519841	0.217016	2.3954	0.0166021	0.120914
	FBgn0039915	Gat	99.1269	-2.38485	0.995663	-2.39524	0.0166096	0.120914
	FBgn0260970	Ubr3	3156.08	0.440425	0.183895	2.39498	0.0166212	0.120914
	FBgn0016047	nompA	24.4813	-6.15231	2.56884	-2.39497	0.0166216	0.120914
	FBgn0284222	CG46306	137.035	1.6903	0.705971	2.39428	0.0166529	0.121035
	FBgn0265605	Ric	685.049	0.806775	0.337021	2.39385	0.0166728	0.121035
	FBgn0039252	CG11771	2694.02	-0.523294	0.218627	-2.39355	0.0166862	0.121035
	FBgn0004629	Cys	3742.03	-0.482593	0.201627	-2.3935	0.0166885	0.121035
	FBgn0051075	CG31075	68.8222	2.62336	1.09683	2.39176	0.0167678	0.121519
	FBgn0261625	GLS	166.186	1.9679	0.822935	2.39132	0.0167879	0.121545
	FBgn0051638	CG31638	1322.95	0.658609	0.275438	2.39113	0.0167966	0.121545
	FBgn0261850	Xpd	699.392	1.02248	0.427726	2.3905	0.0168253	0.12162
	FBgn0028471	Nab2	4304.13	-0.399803	0.167257	-2.39035	0.0168321	0.12162
	FBgn0023527	CG3071	1590.87	0.562165	0.235228	2.38987	0.0168543	0.121631
	FBgn0032633	Lrch	2563.8	0.489292	0.204744	2.38977	0.0168589	0.121631
	FBgn0038261	CG14856	202.212	-1.58965	0.66533	-2.38927	0.0168819	0.121706
	FBgn0051004	mesh	292.09	-2.41747	1.01204	-2.38873	0.0169069	0.121727
	FBgn0020637	Lcp65Ag2	905.489	-6.5629	2.74752	-2.38866	0.01691	0.121727
	FBgn0032075	Tsp29Fb	61.985	-3.15342	1.32061	-2.38786	0.0169469	0.121901
	FBgn0036199	Bmcp	609.203	0.867356	0.363304	2.38741	0.0169673	0.121957
	FBgn0033115	Spn42De	59.8013	-3.21015	1.34537	-2.38608	0.0170291	0.122311
	FBgn0039293	CG11851	628.162	0.850688	0.356689	2.38496	0.017081	0.122592
	FBgn0038478	cal1	2585.37	0.467984	0.196283	2.38423	0.0171151	0.122705
	FBgn0261986	RASSF8	2914.72	-0.467054	0.195909	-2.38403	0.0171241	0.122705
	FBgn0035582	CG13705	183.536	-3.68181	1.54457	-2.38371	0.0171393	0.122705
	FBgn0035089	Phk-3	62.3144	-3.39948	1.42624	-2.38353	0.0171477	0.122705
	FBgn0032129	jp	50.3777	-3.85558	1.61804	-2.38287	0.0171781	0.122817
	FBgn0004875	enc	3958.04	0.44184	0.185462	2.38238	0.0172012	0.122817
	FBgn0031062	CG14230	1916.47	-0.521103	0.218733	-2.38237	0.0172015	0.122817
	FBgn0030502	tth	2498.5	0.51383	0.215848	2.38052	0.0172883	0.12329
	FBgn0013342	nSyb	118.696	-2.50144	1.05084	-2.38041	0.0172933	0.12329
	FBgn0284236	CG46320	452.27	-1.18658	0.498751	-2.37911	0.0173545	0.12362
	FBgn0000108	Appl	221.732	-1.93261	0.812404	-2.37888	0.0173653	0.12362
	FBgn0259937	Nop60B	10804.8	0.356084	0.149761	2.37768	0.0174218	0.123931
	FBgn0264272	mwh	236.705	-1.83112	0.770217	-2.3774	0.0174351	0.123934
	FBgn0031988	CG8668	1278.9	0.619886	0.261075	2.37436	0.0175793	0.124868
	FBgn0032244	RfC3	721.367	0.83728	0.352962	2.37215	0.0176847	0.125524
	FBgn0003392	shi	3357.56	-0.426413	0.179797	-2.37163	0.0177098	0.125609
	FBgn0038683	CG11779	881.035	0.749333	0.3161	2.37055	0.0177614	0.125883
	FBgn0037592	CG11737	700.226	0.91928	0.387926	2.36973	0.0178012	0.126072
	FBgn0037371	Sym	1626.59	0.670174	0.282882	2.36909	0.0178319	0.126197
	FBgn0004513	Mdr65	15.7338	-6.70775	2.83344	-2.36735	0.017916	NA
	FBgn0039226	Ude	135.455	-1.86248	0.786997	-2.36656	0.0179541	0.126962
	FBgn0003463	sog	1919.65	0.574525	0.242794	2.36631	0.0179664	0.126962
	FBgn0021796	Tor	1969.82	0.576581	0.243881	2.36419	0.0180696	0.127347
	FBgn0263232	Nxf3	2701.55	0.512567	0.216808	2.36415	0.0180715	0.127347
	FBgn0015766	Msr-110	167.991	-3.40557	1.44053	-2.36411	0.0180732	0.127347
	FBgn0030812	wcy	8629.38	-0.343933	0.145481	-2.36411	0.0180736	0.127347
	FBgn0015321	Ubc4	3787.51	-0.431287	0.182474	-2.36355	0.0181006	0.127444
	FBgn0029893	CG14442	3520.94	0.441896	0.187005	2.36302	0.0181267	0.127447
	FBgn0004868	Gdi	4408.09	0.393609	0.166574	2.36297	0.018129	0.127447
	FBgn0261823	Asx	2474.99	0.469358	0.19865	2.36273	0.0181407	0.127447
	FBgn0036321	CG14120	47.1467	-5.71969	2.4228	-2.36078	0.0182367	0.127971
	FBgn0015376	cutlet	794.15	0.834139	0.353348	2.36067	0.0182418	0.127971
	FBgn0262020	CG42831	83.5639	-2.06445	0.874643	-2.36033	0.0182587	0.127997
	FBgn0033460	Sec24AB	2318.18	0.483081	0.204739	2.3595	0.0182995	0.12819
	FBgn0016038	Vsp37A	647.003	0.794039	0.336745	2.35798	0.0183746	0.128532
	FBgn0033988	pcs	3389.12	0.489434	0.207566	2.35797	0.018375	0.128532
	FBgn0036646	CR18217	857.25	0.773144	0.327937	2.3576	0.0183936	0.128568
	FBgn0004107	Cdk2	2378.93	0.655564	0.278193	2.35651	0.0184476	0.128853
	FBgn0013673	mt:ATPase8	315.753	-1.36101	0.577635	-2.35617	0.0184645	0.128878
	FBgn0040942	CG12643	361.073	1.13722	0.482817	2.35539	0.0185032	0.129054
	FBgn0040660	CG13551	3409.67	-0.42098	0.178756	-2.35505	0.0185204	0.12908
	FBgn0000567	Eip74EF	94.718	-3.25924	1.38565	-2.35213	0.0186662	0.130003
	FBgn0032444	CCT4	2591.78	0.595054	0.253063	2.35141	0.0187025	0.130162
	FBgn0032782	Rab9	88.2611	2.04509	0.870154	2.35026	0.0187605	0.130368
	FBgn0039663	CG2321	385.062	1.05004	0.446778	2.35026	0.0187605	0.130368
	FBgn0023172	RhoGEF2	2948.12	0.442513	0.188311	2.3499	0.0187785	0.130368
	FBgn0052205	hpRNA:CR32205	495.941	-1.02572	0.436522	-2.34975	0.0187862	0.130368
	FBgn0051324	CG31324	18.3862	-5.39022	2.29449	-2.3492	0.018814	NA
	FBgn0267001	Ten-a	3191.34	0.475458	0.202453	2.34849	0.0188497	0.130473
	FBgn0020930	Dgkepsilon	644.159	0.812624	0.346062	2.34821	0.0188641	0.130473
	FBgn0052016	4E-T	5466.92	-0.414858	0.17668	-2.34808	0.0188705	0.130473
	FBgn0036967	SCCRO4	3851.29	-0.420434	0.179067	-2.34792	0.0188786	0.130473
	FBgn0036639	CG4229	46.6199	-5.70803	2.4311	-2.34792	0.0188786	0.130473
	FBgn0036272	Sms	5515.52	-0.374277	0.159426	-2.34765	0.0188921	0.130473
	FBgn0051992	gw	20080.2	-0.323587	0.137839	-2.34758	0.0188959	0.130473
	FBgn0035333	CG1317	1983.37	0.536318	0.228568	2.34643	0.0189545	0.130783
	FBgn0033475	CG12129	1390.85	-0.595479	0.253936	-2.345	0.0190273	0.131043
	FBgn0266377	Pde8	108.982	-1.93896	0.826979	-2.34463	0.0190461	0.131043
	FBgn0052177	Ndfip	2311.86	0.474799	0.202517	2.34449	0.019053	0.131043
	FBgn0024833	AP-1mu	1922.04	-0.583279	0.2488	-2.34437	0.0190592	0.131043
	FBgn0266282	jnj	1460.91	0.686813	0.292965	2.34435	0.0190601	0.131043
	FBgn0029897	RpL17	31273.4	-0.295279	0.126005	-2.34339	0.0191095	0.131266
	FBgn0266758	Esyt2	50.3621	-3.47726	1.48413	-2.34296	0.0191316	0.131266
	FBgn0032924	Nbr	1335.7	0.58301	0.248839	2.34292	0.0191334	0.131266
	FBgn0051198	CG31198	104.955	-3.79442	1.62064	-2.34131	0.019216	0.131667
	FBgn0032287	CG6415	188.882	-1.63848	0.699828	-2.34125	0.0192191	0.131667
	FBgn0037188	CG7369	1305.62	0.589503	0.251951	2.33975	0.0192966	0.132104
	FBgn0265178	CG44243	1415.82	-0.677982	0.289916	-2.33854	0.0193591	0.132438
	FBgn0086779	step	2311.62	0.521666	0.223111	2.33815	0.0193796	0.132484
	FBgn0035856	CG13679	123.616	-3.36774	1.44058	-2.33777	0.0193991	0.132524
	FBgn0086372	lap	1804.65	0.558318	0.23932	2.33294	0.0196515	0.134143
	FBgn0034249	RhoGAP54D	2127.53	0.567539	0.243298	2.33269	0.0196642	0.134143
	FBgn0029819	Usp30	874.831	0.742575	0.318396	2.33223	0.0196884	0.134143
	FBgn0038390	Rbf2	2261.41	0.727461	0.311925	2.33217	0.0196918	0.134143
	FBgn0035430	CG12009	62.8474	-3.61251	1.54921	-2.33184	0.0197089	0.134165
	FBgn0037129	CG14565	22.901	-6.11233	2.62274	-2.33051	0.019779	0.134472
	FBgn0038578	MED17	1004.18	0.665206	0.285463	2.33027	0.0197919	0.134472
	FBgn0263667	Lpt	1402.26	0.666354	0.285965	2.3302	0.0197958	0.134472
	FBgn0002673	twe	3033.82	-0.605419	0.259885	-2.32957	0.0198289	0.134602
	FBgn0031161	CG15445	960.671	-0.696666	0.299286	-2.32776	0.0199248	0.135158
	FBgn0086757	cbs	219.43	1.51315	0.65026	2.32699	0.0199659	0.135279
	FBgn0264841	asRNA:CR44049	1135.07	0.747955	0.321439	2.3269	0.0199707	0.135279
	FBgn0041789	Pax	1862.84	-0.760331	0.326826	-2.32641	0.0199967	0.13536
	FBgn0038466	CG8907	80.127	-2.43113	1.04563	-2.32504	0.0200699	0.135692
	FBgn0032974	CG3651	1458.1	0.599768	0.257969	2.32497	0.0200738	0.135692
	FBgn0034366	Atg7	822.925	-0.753059	0.323943	-2.32467	0.0200897	0.135704
	FBgn0031719	CG18269	68.3123	2.82674	1.21645	2.32376	0.0201386	0.13576
	FBgn0034689	CG2921	724.553	-0.755179	0.325038	-2.32336	0.0201601	0.13576
	FBgn0264848	vih	5802.88	0.45559	0.196104	2.3232	0.0201685	0.13576
	FBgn0037979	GCC185	1539.48	-0.547726	0.235766	-2.32318	0.0201697	0.13576
	FBgn0025726	unc-13	3922.17	-0.465818	0.200528	-2.32295	0.0201816	0.13576
	FBgn0038975	Nrx-1	27.5559	-4.24721	1.8286	-2.32266	0.0201975	0.13576
	FBgn0031184	CG14615	136.696	-1.62703	0.70069	-2.32205	0.0202303	0.13576
	FBgn0001148	gsb	1719.87	0.689036	0.296779	2.32172	0.0202482	0.13576
	FBgn0034008	CG8152	199.305	-1.4945	0.643763	-2.32151	0.0202595	0.13576
	FBgn0262736	Vha16-1	17051	-0.440232	0.189639	-2.32143	0.0202638	0.13576
	FBgn0032138	CG4364	10561.7	-0.324699	0.139873	-2.32138	0.0202663	0.13576
	FBgn0015509	Cul1	12297.8	-0.312717	0.134712	-2.32137	0.0202668	0.13576
	FBgn0015926	dah	3514.5	-0.458304	0.197509	-2.32042	0.0203183	0.13601
	FBgn0028542	NimB4	22.6376	-6.10551	2.63228	-2.31948	0.0203691	0.136255
	FBgn0034724	babos	853.753	-0.732955	0.316058	-2.31905	0.0203924	0.136317
	FBgn0041781	SCAR	1462.12	0.558463	0.240847	2.31874	0.020409	0.136333
	FBgn0032873	CG2614	942.284	0.682083	0.294246	2.31807	0.0204458	0.136484
	FBgn0035955	CG5194	155.522	1.61943	0.698993	2.31681	0.0205143	0.136847
	FBgn0034275	CG5002	731.106	-0.738852	0.319019	-2.31601	0.0205578	0.136956
	FBgn0029914	CG4558	749.475	0.731099	0.315675	2.31599	0.0205591	0.136956
	FBgn0030963	CG7101	562.635	0.829715	0.358379	2.31519	0.0206027	0.137153
	FBgn0264746	CG44004	15.739	-4.89605	2.11491	-2.31502	0.0206119	NA
	FBgn0002631	E(spl)m5-HLH	1871.03	0.674176	0.291263	2.31466	0.0206316	0.137168
	FBgn0284408	trol	430.839	-1.9633	0.848322	-2.31434	0.0206492	0.137168
	FBgn0040232	cmet	2702.21	0.457752	0.197793	2.3143	0.0206513	0.137168
	FBgn0051233	CG31233	157.12	-3.78491	1.63576	-2.31386	0.0206753	0.137168
	FBgn0036501	CG7272	640.559	-1.1668	0.504271	-2.31385	0.0206761	0.137168
	FBgn0261885	osa	12438.9	0.35075	0.151617	2.31339	0.0207014	0.137241
	FBgn0039562	Gp93	13578	0.311188	0.134556	2.31269	0.0207395	0.137399
	FBgn0036134	FoxK	4737.78	-0.399524	0.172849	-2.3114	0.0208108	0.137761
	FBgn0029975	spidey	1443.91	-0.614986	0.266091	-2.31118	0.0208227	0.137761
	FBgn0014863	Mlp84B	185.432	-2.02425	0.876041	-2.31068	0.0208507	0.137852
	FBgn0022787	Hel89B	2795.58	0.474291	0.205377	2.30937	0.0209231	0.138233
	FBgn0027085	LeuRS-m	685.772	0.790308	0.342255	2.30912	0.020937	0.138233
	FBgn0010238	Lac	12537.3	0.321244	0.139148	2.30865	0.020963	0.13831
	FBgn0030742	CG9919	98.2166	-1.96512	0.8513	-2.30837	0.0209786	0.138318
	FBgn0263278	Fic	475.664	0.964265	0.41779	2.30801	0.0209984	0.138354
	FBgn0265042	Irk1	157.093	1.52052	0.6591	2.30697	0.0210565	0.138572
	FBgn0030890	CG7536	2580.79	-0.494721	0.214457	-2.30685	0.0210634	0.138572
	FBgn0038818	Nep4	28.8461	-3.48661	1.51155	-2.30664	0.0210748	0.138572
	FBgn0052237	CG32237	40.7764	-4.34515	1.88397	-2.30639	0.021089	0.138572
	FBgn0036187	RIOK1	1427.74	-0.583521	0.253047	-2.30598	0.0211116	0.138627
	FBgn0029915	CG14434	405.084	1.10222	0.478144	2.30521	0.0211547	0.138683
	FBgn0026400	Noa36	1696.63	-0.559045	0.242523	-2.30512	0.0211597	0.138683
	FBgn0052212	CG32212	154.577	-1.54424	0.669936	-2.30506	0.0211634	0.138683
	FBgn0036621	roq	4689.9	-0.430522	0.186832	-2.30432	0.0212046	0.138794
	FBgn0035807	CG7492	1553.74	0.555194	0.240944	2.30424	0.021209	0.138794
	FBgn0030008	CG2129	159.468	1.58349	0.687573	2.30301	0.0212784	0.139154
	FBgn0278598	lncRNA:CR46268	826.492	-0.700091	0.304052	-2.30253	0.0213051	0.139234
	FBgn0003475	spir	1517.26	0.543898	0.23626	2.30211	0.0213288	0.139268
	FBgn0270928	VAChT	44.7762	-5.66581	2.46133	-2.30193	0.0213392	0.139268
	FBgn0027556	CG4928	53.3561	-3.47217	1.50907	-2.30087	0.021399	0.139455
	FBgn0050085	Rif1	8560.24	0.389931	0.169491	2.3006	0.0214145	0.139455
	FBgn0036239	Pop2	2792.82	0.561666	0.244149	2.30051	0.0214194	0.139455
	FBgn0037717	CG8301	712.793	-0.743073	0.323019	-2.3004	0.0214257	0.139455
	FBgn0261791	SNRPG	1614.55	0.53095	0.230834	2.30014	0.0214401	0.139455
	FBgn0010551	Phb2	2339.05	0.486115	0.211419	2.2993	0.0214881	0.139672
	FBgn0029957	CG12155	1276.44	0.601919	0.261979	2.29758	0.0215855	0.140211
	FBgn0033791	Drl-2	22.1108	-6.09175	2.65188	-2.29715	0.0216103	0.140227
	FBgn0036678	CG11905	252.206	-1.91816	0.835075	-2.29699	0.0216192	0.140227
	FBgn0046302	CG10650	56.396	-3.68783	1.60565	-2.29678	0.0216315	0.140227
	FBgn0034729	CG10344	79.486	2.12572	0.92593	2.29577	0.0216889	0.140505
	FBgn0037178	CG12546	74.763	-4.86995	2.12245	-2.2945	0.021762	0.140789
	FBgn0037180	CG14452	74.763	-4.86995	2.12245	-2.2945	0.021762	0.140789
	FBgn0038608	WRNexo	2595.14	0.533611	0.232601	2.2941	0.0217845	0.14084
	FBgn0040487	BobA	3572.81	0.587175	0.256009	2.29357	0.0218151	0.140867
	FBgn0029688	lva	2623.79	0.468509	0.204275	2.29352	0.0218179	0.140867
	FBgn0021776	mira	10306.1	0.457817	0.199691	2.29263	0.0218694	0.141105
	FBgn0261550	CG42668	950.365	0.657066	0.286909	2.29016	0.0220122	0.14187
	FBgn0027057	CSN1b	2455.26	-0.461973	0.201749	-2.28984	0.0220308	0.14187
	FBgn0085427	CG34398	54.476	-2.79269	1.21972	-2.28961	0.0220439	0.14187
	FBgn0020647	KrT95D	1463.3	0.548252	0.239457	2.28956	0.0220467	0.14187
	FBgn0031220	CG4822	146.46	-2.31044	1.00928	-2.28919	0.0220686	0.141916
	FBgn0283467	Pol32	808.666	0.800588	0.349856	2.28833	0.0221181	0.142139
	FBgn0027515	CG7115	1399.91	0.636739	0.278302	2.28794	0.0221412	0.142193
	FBgn0001256	ImpL1	216.11	-2.74643	1.20053	-2.28768	0.0221564	0.142196
	FBgn0033616	CG7745	437.471	0.934239	0.40844	2.28734	0.0221762	0.142229
	FBgn0261532	cdm	3094.6	-0.433562	0.189632	-2.28633	0.0222349	0.142416
	FBgn0014006	Ask1	1341.8	0.566297	0.247688	2.28633	0.022235	0.142416
	FBgn0039257	tnc	177.301	-2.67352	1.17005	-2.28497	0.0223146	0.142831
	FBgn0001991	Ca-alpha1D	146.11	-1.71613	0.751229	-2.28442	0.0223466	0.142941
	FBgn0039135	CG13603	551.558	0.852002	0.37314	2.28333	0.0224108	0.143257
	FBgn0034674	CG9304	1717.63	0.584335	0.256053	2.28209	0.0224842	0.143631
	FBgn0031635	tank	1779.12	0.57361	0.251517	2.2806	0.0225722	0.144098
	FBgn0052380	SMSr	720.734	0.765193	0.335698	2.27941	0.022643	0.144454
	FBgn0035986	CG4022	2932.32	-0.43615	0.191401	-2.27872	0.0226839	0.144619
	FBgn0037084	Syx6	790.433	0.802828	0.352416	2.27807	0.0227225	0.144769
	FBgn0085446	CG34417	351.555	-1.78843	0.785813	-2.2759	0.0228523	0.1455
	FBgn0028978	trbl	4172.12	0.538804	0.236866	2.27472	0.0229229	0.145853
	FBgn0034418	CG15118	1025.05	0.634477	0.278974	2.27432	0.0229466	0.145908
	FBgn0086691	UK114	287.481	1.17025	0.514822	2.27311	0.0230197	0.146277
	FBgn0015032	Cyp4c3	39.4595	-4.30812	1.89598	-2.27225	0.0230717	0.146438
	FBgn0039589	CG9986	642.025	0.866671	0.381426	2.27218	0.0230755	0.146438
	FBgn0263316	Mrp4	372.978	-1.04135	0.458421	-2.27161	0.0231103	0.146563
	FBgn0039283	danr	537.938	1.12428	0.49507	2.27096	0.0231495	0.146636
	FBgn0003891	tud	2703.76	0.488704	0.215201	2.27091	0.0231522	0.146636
	FBgn0032775	CG17544	227.547	1.66368	0.732746	2.27048	0.0231787	0.146651
	FBgn0051997	CG31997	94.177	2.61646	1.15244	2.27037	0.023185	0.146651
	FBgn0030863	CG8188	4016.93	-0.457219	0.201439	-2.26976	0.023222	0.146789
	FBgn0261065	Cpsf73	1260.71	0.702237	0.309498	2.26895	0.0232713	0.147004
	FBgn0031740	CG7239	993.855	0.677598	0.298844	2.2674	0.023366	0.147457
	FBgn0029911	CG14435	1053.89	-0.701164	0.309255	-2.26727	0.0233736	0.147457
	FBgn0261797	Dhc64C	1212.41	0.613001	0.270414	2.2669	0.0233963	0.147504
	FBgn0284249	Adf1	3097.08	0.48457	0.213815	2.26631	0.0234327	0.147636
	FBgn0039210	CG13625	1023.06	0.732386	0.323294	2.26539	0.023489	0.147895
	FBgn0016697	Prosalpha5	2834.91	-0.433061	0.1912	-2.26496	0.023515	0.147897
	FBgn0264707	RhoGEF3	3246.84	0.587754	0.259526	2.26472	0.0235299	0.147897
	FBgn0263706	CG43658	2047.15	0.478732	0.211395	2.26463	0.0235354	0.147897
	FBgn0266492	SclB	72.3924	-4.83552	2.13638	-2.26342	0.0236101	0.148182
	FBgn0015513	mbc	4270.28	0.381883	0.168721	2.26339	0.0236115	0.148182
	FBgn0027585	CG8740	37.2617	-3.86868	1.70945	-2.26311	0.0236292	0.148197
	FBgn0031718	CG14014	569.267	0.88237	0.38999	2.26254	0.0236639	0.148319
	FBgn0027375	RecQ5	1623.56	0.646209	0.285685	2.26196	0.0236996	0.148446
	FBgn0031655	Marcal1	944.939	0.864481	0.382304	2.26124	0.0237443	0.148629
	FBgn0032480	Edem2	1663.61	0.516575	0.228491	2.26081	0.0237713	0.148702
	FBgn0026147	TTLL4A	1988.11	0.511271	0.226184	2.26042	0.023795	0.148754
	FBgn0050022	CG30022	332.105	-1.03996	0.460277	-2.25942	0.0238574	0.149047
	FBgn0086683	Spf45	2281.56	-0.501783	0.222401	-2.25621	0.0240574	0.150083
	FBgn0003300	run	1240.5	0.636244	0.282014	2.25607	0.0240662	0.150083
	FBgn0040393	CG14265	34.4505	-4.99292	2.21336	-2.25581	0.0240823	0.150083
	FBgn0036170	CG11714	127.395	-1.62777	0.721725	-2.25538	0.0241093	0.150083
	FBgn0285958	Fuca	127.395	-1.62777	0.721725	-2.25538	0.0241093	0.150083
	FBgn0030301	HP5	5629.19	-0.356313	0.158003	-2.25511	0.0241266	0.150083
	FBgn0028394	CG17834	327.111	-1.05926	0.469777	-2.25482	0.0241448	0.150083
	FBgn0032899	CG9338	42.9325	-5.62203	2.49355	-2.25463	0.0241569	0.150083
	FBgn0259483	Mob4	3215.27	0.43836	0.19446	2.25425	0.0241807	0.150083
	FBgn0086912	mbm	2684.37	-0.443222	0.19662	-2.2542	0.0241835	0.150083
	FBgn0260003	Dys	2093.16	-0.597791	0.26521	-2.25403	0.0241945	0.150083
	FBgn0013772	Cyp6a8	403.372	-1.11769	0.495995	-2.25343	0.0242323	0.150212
	FBgn0041721	snRNA:U12	147.562	-1.60514	0.712381	-2.2532	0.0242464	0.150212
	FBgn0250907	Cht10	666.353	-1.04628	0.464519	-2.2524	0.0242972	0.150362
	FBgn0002873	mud	7580.25	0.418727	0.185909	2.25233	0.0243017	0.150362
	FBgn0016794	dos	2879.8	0.596035	0.264714	2.25162	0.0243464	0.150406
	FBgn0263120	Acsl	1983.86	0.609449	0.270717	2.25124	0.02437	0.150406
	FBgn0263111	cac	111.224	-1.73743	0.771838	-2.25102	0.024384	0.150406
	FBgn0035346	CG1146	334.705	1.03166	0.458351	2.2508	0.0243981	0.150406
	FBgn0036336	ste14	126.379	1.73544	0.771074	2.25068	0.0244059	0.150406
	FBgn0004169	up	783.239	-4.86544	2.16212	-2.25031	0.0244291	0.150406
	FBgn0024558	Dph5	1087.11	0.680623	0.302464	2.25026	0.0244326	0.150406
	FBgn0261049	Vps45	446.549	0.933282	0.414766	2.25014	0.0244401	0.150406
	FBgn0285947	RpS10b	36400.4	-0.301081	0.133819	-2.24992	0.024454	0.150406
	FBgn0261014	TER94	12297	0.507272	0.225483	2.24972	0.0244669	0.150406
	FBgn0003165	pum	8302.98	-0.368253	0.163704	-2.24951	0.0244803	0.150406
	FBgn0035688	fmt	2133.37	0.473964	0.210737	2.24907	0.0245078	0.150479
	FBgn0086679	p	841.596	0.675074	0.300321	2.24784	0.0245866	0.150866
	FBgn0004143	nullo	159.55	1.96558	0.874557	2.24751	0.0246073	0.150898
	FBgn0037614	TMEM216	3785.87	-0.403839	0.179757	-2.24658	0.0246666	0.151165
	FBgn0261786	mi	3684.43	0.475011	0.211559	2.24529	0.0247494	0.151553
	FBgn0039959	CG17514	6656.25	-0.539577	0.240341	-2.24505	0.0247647	0.151553
	FBgn0038837	KaiR1D	566.929	-1.00558	0.447947	-2.24486	0.024777	0.151553
	FBgn0085414	dpr12	17.0925	-6.34235	2.8259	-2.24437	0.0248088	NA
	FBgn0038546	CG7379	2029.99	0.571359	0.254678	2.24346	0.0248674	0.152009
	FBgn0034282	Mapmodulin	19952.4	0.450723	0.201002	2.24238	0.0249369	0.152335
	FBgn0032785	CG10026	49.2271	-3.04719	1.35907	-2.24211	0.0249545	0.152335
	FBgn0038190	CG9926	86.5495	2.28769	1.02058	2.24156	0.0249898	0.152335
	FBgn0037796	CG12814	88.0444	-3.61066	1.6108	-2.24154	0.0249914	0.152335
	FBgn0038401	CG5916	563.033	0.801885	0.357759	2.24141	0.0249995	0.152335
	FBgn0001311	kkv	187.585	-1.60829	0.717622	-2.24113	0.0250175	0.152348
	FBgn0033935	Sin1	353.618	1.01662	0.45374	2.24053	0.0250565	0.152489
	FBgn0034314	nopo	576.94	0.865239	0.386305	2.23978	0.0251049	0.152687
	FBgn0250830	CG12547	2675.22	-0.44843	0.200234	-2.23953	0.0251212	0.15269
	FBgn0040281	Aplip1	26.2297	-3.98105	1.77809	-2.23895	0.025159	0.152823
	FBgn0027549	CG7927	2938.09	-0.420444	0.187849	-2.2382	0.0252077	0.153023
	FBgn0030391	Rab40	760.619	0.75	0.335201	2.23747	0.0252559	0.153219
	FBgn0031191	Cp110	1146.16	0.623622	0.27888	2.23617	0.0253409	0.153638
	FBgn0260660	Mp	29.9635	-4.33644	1.94008	-2.23519	0.0254048	0.153921
	FBgn0033844	bbc	3350.23	-0.403613	0.180607	-2.23476	0.0254332	0.153921
	FBgn0031081	Nep3	42.2421	-2.74908	1.23032	-2.23444	0.025454	0.153921
	FBgn0261788	Ank2	313	-2.2801	1.02047	-2.23435	0.0254599	0.153921
	FBgn0033812	Pex13	745.141	0.707517	0.31667	2.23424	0.0254674	0.153921
	FBgn0086611	Lcp65Ag3	738.004	-5.5055	2.46479	-2.23366	0.0255054	0.153977
	FBgn0037741	CG16908	506.296	1.06899	0.478593	2.23361	0.0255085	0.153977
	FBgn0001257	ImpL2	6653.84	0.374681	0.167789	2.23304	0.0255461	0.154107
	FBgn0033309	Lnpk	741.306	0.7637	0.342037	2.2328	0.0255621	0.154107
	FBgn0263740	eIF2gamma	5188.73	0.360872	0.16168	2.23202	0.0256136	0.154322
	FBgn0031540	Pif1	2556.96	0.573429	0.256976	2.23145	0.0256515	0.154371
	FBgn0003886	alphaTub85E	86.4388	-2.40868	1.07944	-2.23141	0.0256539	0.154371
	FBgn0033233	Kdm4A	2325.91	-0.451571	0.202421	-2.23085	0.0256914	0.154501
	FBgn0001229	Hsp67Bc	126.044	-2.04667	0.917559	-2.23056	0.02571	0.154517
	FBgn0027578	CG14526	62.7077	-2.3623	1.05951	-2.22962	0.0257727	0.154772
	FBgn0262734	eIF4H1	9874.49	0.342619	0.153679	2.22944	0.0257847	0.154772
	FBgn0011723	byn	460.227	0.989806	0.444046	2.22906	0.0258099	0.154806
	FBgn0002905	mus308	1340.54	0.603535	0.27078	2.22887	0.0258225	0.154806
	FBgn0011232	scat	1085.81	0.665262	0.298569	2.22817	0.0258694	0.154901
	FBgn0085297	CG34268	20.5305	-6.04936	2.71524	-2.22793	0.0258852	NA
	FBgn0034270	PIG-A	315.069	1.03914	0.466453	2.22775	0.0258971	0.154901
	FBgn0264443	CG43861	28.078	-3.81564	1.71284	-2.22767	0.0259025	0.154901
	FBgn0043884	mask	10319.8	0.34034	0.152779	2.22767	0.0259025	0.154901
	FBgn0030959	CG6961	3421.53	-0.410289	0.184396	-2.22505	0.0260781	0.155796
	FBgn0034140	Lst	55.7759	-2.44669	1.09966	-2.22495	0.0260845	0.155796
	FBgn0036928	Tom20	3454.58	-0.404885	0.181997	-2.22468	0.026103	0.15581
	FBgn0028473	Non1	21489.3	-0.280118	0.125975	-2.2236	0.0261754	0.156146
	FBgn0015773	NetA	1495.15	0.539907	0.242871	2.22302	0.0262145	0.156188
	FBgn0013698	mt:tRNA:Leu-TAG	3475.91	-0.398044	0.179056	-2.22301	0.0262149	0.156188
	FBgn0264817	pre-lola-G	7031.61	0.505002	0.227229	2.22244	0.0262537	0.156228
	FBgn0032798	CG10132	62.6594	-2.6483	1.19162	-2.22243	0.026254	0.156228
	FBgn0035515	CG14997	412.899	-1.0136	0.456157	-2.22203	0.0262811	0.156293
	FBgn0040259	Ugt86Da	246.087	1.40868	0.634247	2.22102	0.0263495	0.156559
	FBgn0034308	CG10915	1956.92	0.526017	0.236849	2.22089	0.0263582	0.156559
	FBgn0037890	CG17734	450.637	0.882205	0.397331	2.22033	0.0263965	0.15669
	FBgn0085387	shakB	55.136	-2.66194	1.19916	-2.21984	0.0264299	0.156791
	FBgn0038629	CG14304	74.8787	-2.04897	0.923674	-2.21828	0.0265357	0.157322
	FBgn0261987	Pxt	3886.24	2.24303	1.01142	2.21771	0.0265747	0.157457
	FBgn0036828	CG6841	1404.19	0.655927	0.29596	2.21627	0.0266727	0.15794
	FBgn0038581	CG14314	43.6805	-2.64992	1.19618	-2.21533	0.0267375	0.158171
	FBgn0036194	Dph1	2006.66	-0.471384	0.212793	-2.21523	0.0267445	0.158171
	FBgn0010830	l(3)04053	724.645	0.710768	0.320927	2.21473	0.0267785	0.158276
	FBgn0028879	CG15270	16.5657	-6.3155	2.85256	-2.21398	0.0268305	NA
	FBgn0004956	upd1	714.396	0.75141	0.339406	2.2139	0.0268357	0.158516
	FBgn0047205	lncRNA:CR32385	84.3271	1.9283	0.871118	2.21359	0.0268571	0.158546
	FBgn0036843	Sfxn2	258.005	1.23398	0.557521	2.21333	0.026875	0.158554
	FBgn0266451	fau	41.3521	-5.5832	2.52293	-2.21298	0.0268987	0.158597
	FBgn0265102	Oseg1	979.858	0.635068	0.287031	2.21254	0.0269293	0.158618
	FBgn0262476	CG43066	26.7797	-4.10513	1.85546	-2.21246	0.0269351	0.158618
	FBgn0021979	l(2)k09913	4113.55	-0.374695	0.169385	-2.21208	0.0269608	0.158672
	FBgn0032456	MRP	4429.91	0.370344	0.167544	2.21042	0.0270758	0.159197
	FBgn0032689	CG10413	2987.7	-0.585811	0.265035	-2.21032	0.027083	0.159197
	FBgn0013276	Hsp70Ab	291.422	1.08178	0.489524	2.20986	0.0271148	0.159287
	FBgn0025739	pon	3097.94	0.458686	0.207638	2.20907	0.02717	0.159514
	FBgn0021847	l(2)k14710	777.857	0.727239	0.329244	2.20881	0.0271877	0.159521
	FBgn0038318	CG6236	1223.15	0.67383	0.305221	2.20768	0.0272667	0.159833
	FBgn0036660	CG13025	1674.63	0.51683	0.234117	2.20757	0.0272739	0.159833
	FBgn0262733	Src64B	10079	-0.309656	0.140322	-2.20675	0.0273316	0.160044
	FBgn0265084	CG44195	31.4719	-4.84767	2.19691	-2.20658	0.0273431	0.160044
	FBgn0261673	nemy	462.26	-1.16497	0.528411	-2.20466	0.027478	0.160714
	FBgn0053099	CG33099	1074.83	-0.615064	0.279037	-2.20424	0.0275075	0.160714
	FBgn0262512	Vha14-1	1827.46	-0.529761	0.240338	-2.20424	0.0275077	0.160714
	FBgn0003965	v	14.9715	-6.41374	2.91006	-2.20399	0.0275249	NA
	FBgn0051145	CG31145	172.333	-1.59662	0.724565	-2.20356	0.0275552	0.160894
	FBgn0029996	UbcE2H	11175.9	-0.427617	0.194087	-2.20322	0.0275792	0.160937
	FBgn0004797	mdy	617.583	-1.09551	0.497335	-2.20276	0.0276115	0.160974
	FBgn0038740	CG4562	414.702	-0.913878	0.414898	-2.20266	0.0276189	0.160974
	FBgn0037518	CG2641	127.607	-1.57563	0.716326	-2.1996	0.0278353	0.162046
	FBgn0031609	CG15443	909.525	-0.67719	0.307872	-2.19958	0.0278364	0.162046
	FBgn0004406	tam	920.736	0.670833	0.305068	2.19896	0.0278808	0.162206
	FBgn0061359	CG33671	1266.06	0.570007	0.259352	2.19781	0.0279629	0.162488
	FBgn0061360	CG33672	1266.06	0.570007	0.259352	2.19781	0.0279629	0.162488
	FBgn0034634	CG10494	344.223	1.12444	0.511864	2.19675	0.0280383	0.162828
	FBgn0031174	CG1486	1896.75	0.491599	0.223822	2.19639	0.0280641	0.16288
	FBgn0267733	lncRNA:CR46064	263.265	-1.11565	0.50807	-2.19585	0.0281027	0.162981
	FBgn0260972	alc	1135.1	-0.633703	0.288615	-2.19567	0.0281154	0.162981
	FBgn0033010	Atf6	2378.31	-0.519813	0.236834	-2.19484	0.0281752	0.16323
	FBgn0039055	Rassf	3139.32	-0.440409	0.200741	-2.19392	0.0282411	0.163514
	FBgn0037360	CG2182	2807.84	0.424097	0.193367	2.19322	0.0282914	0.163707
	FBgn0033486	dmpd	2942.09	0.43917	0.200298	2.19258	0.0283377	0.163876
	FBgn0001565	Hlc	5672.79	-0.346944	0.158255	-2.1923	0.0283575	0.163893
	FBgn0035199	tfc	40.562	-5.56331	2.53828	-2.19177	0.0283964	0.164019
	FBgn0029507	Tsp42Ed	60.3494	-2.75854	1.25881	-2.19139	0.0284233	0.164076
	FBgn0020638	Lcp65Ag1	753.502	-6.12195	2.79401	-2.1911	0.0284445	0.1641
	FBgn0030514	CG9941	1463.21	0.539736	0.246408	2.19041	0.0284944	0.16429
	FBgn0015359	CG2034	631.955	0.939533	0.429055	2.18977	0.0285409	0.164412
	FBgn0031990	PAPLA1	2650.3	-0.529066	0.241621	-2.18965	0.0285496	0.164412
	FBgn0262867	Ptr	4708.4	0.540277	0.246821	2.18894	0.028601	0.164609
	FBgn0013750	Arf51F	3852.17	-0.422979	0.193357	-2.18755	0.0287022	0.165093
	FBgn0036698	CG7724	86.4118	-2.48694	1.13706	-2.18717	0.0287302	0.165156
	FBgn0032042	CG13398	462.966	0.857873	0.392325	2.18664	0.0287691	0.165281
	FBgn0067102	GlcT	823.418	0.667576	0.305562	2.18474	0.0289076	0.165978
	FBgn0039163	CG5515	1824.43	-0.522268	0.23911	-2.18422	0.0289461	0.1661
	FBgn0051224	CG31224	3703.5	0.381355	0.174622	2.18389	0.0289706	0.166142
	FBgn0265089	eIF4E3	21.9278	-4.43886	2.03293	-2.18348	0.0290003	0.16617
	FBgn0026179	siz	4844.29	0.484039	0.221695	2.18335	0.0290099	0.16617
	FBgn0035025	uri	1616.55	-0.51192	0.234563	-2.18245	0.0290767	0.166453
	FBgn0266465	GckIII	1316.15	0.571684	0.262	2.182	0.0291096	0.166543
	FBgn0063497	GstE3	57.8742	-2.57385	1.17974	-2.18172	0.0291303	0.166562
	FBgn0035047	Pof	647.137	0.787221	0.360903	2.18125	0.0291646	0.16666
	FBgn0038745	CG4538	2998.39	-0.419198	0.192221	-2.18082	0.0291968	0.166745
	FBgn0030660	CG8097	614.592	0.750679	0.344391	2.17973	0.0292775	0.167092
	FBgn0036257	RhoGAP68F	568.579	0.777901	0.356912	2.17953	0.0292923	0.167092
	FBgn0011740	alpha-Man-IIa	1383.66	0.558961	0.256562	2.17865	0.0293574	0.167365
	FBgn0284253	LeuRS	1456.87	0.525274	0.2412	2.17775	0.0294244	0.167648
	FBgn0030089	AP-1gamma	2548.75	0.444039	0.203938	2.17733	0.0294561	0.167729
	FBgn0034045	CG8249	42.2031	-3.17618	1.45911	-2.1768	0.0294957	0.167856
	FBgn0052694	CG32694	190.876	-7.07237	3.24999	-2.17612	0.0295464	0.168045
	FBgn0031245	CG3625	2021.67	-0.476882	0.219207	-2.17548	0.0295941	0.168217
	FBgn0285917	sbb	7947.01	0.346527	0.159315	2.17511	0.0296221	0.168277
	FBgn0038058	CG5608	809.581	-0.727236	0.334438	-2.17451	0.0296672	0.168434
	FBgn0037142	CG14562	1034.53	0.613735	0.282397	2.17331	0.0297573	0.1688
	FBgn0066101	LpR1	345.259	1.09765	0.505087	2.17318	0.0297666	0.1688
	FBgn0004395	unk	3192.06	-0.423936	0.195102	-2.1729	0.029788	0.168802
	FBgn0040813	Nplp2	3070.08	-0.823617	0.379073	-2.17271	0.0298019	0.168802
	FBgn0052453	CG32453	66.281	-4.53691	2.08978	-2.17099	0.0299317	0.169437
	FBgn0032087	CG9568	22.6422	-4.85413	2.23711	-2.16982	0.0300202	0.169839
	FBgn0015828	TfIIEalpha	1190.23	0.637705	0.293979	2.16922	0.0300659	0.169912
	FBgn0036887	CG9231	1145.48	-0.632223	0.291456	-2.16919	0.0300684	0.169912
	FBgn0034643	CG10321	2339.45	0.466469	0.215091	2.1687	0.0301052	0.17002
	FBgn0002780	mod	23393	-0.271025	0.124989	-2.16839	0.030129	0.170055
	FBgn0046706	Haspin	3471.19	-0.385422	0.177778	-2.168	0.0301585	0.170111
	FBgn0010408	RpS9	22767.5	-0.292436	0.1349	-2.1678	0.0301742	0.170111
	FBgn0003285	rst	1505.1	-0.525717	0.242548	-2.16747	0.030199	0.170151
	FBgn0037503	CG14598	14.4447	-6.38272	2.94498	-2.16733	0.03021	NA
	FBgn0051446	CG31446	15.7756	-6.27336	2.89522	-2.1668	0.0302504	NA
	FBgn0020910	RpL3	55064.2	-0.262109	0.120973	-2.16666	0.0302605	0.170201
	FBgn0243516	Vrp1	2449.83	-0.526249	0.242895	-2.16657	0.0302675	0.170201
	FBgn0033752	CG8569	1253.85	-0.556167	0.256745	-2.16622	0.0302942	0.170201
	FBgn0036614	Golgin104	519.866	0.826035	0.381338	2.16615	0.0302999	0.170201
	FBgn0029994	Ldsdh1	69.1817	-2.41189	1.11353	-2.16598	0.030313	0.170201
	FBgn0040001	FASN3	287.189	-1.06751	0.492854	-2.16597	0.0303136	0.170201
	FBgn0266491	SclA	65.2809	-4.72533	2.1827	-2.1649	0.0303952	0.17056
	FBgn0035533	Cip4	3622.43	-0.393607	0.181864	-2.16429	0.0304417	0.170721
	FBgn0260874	Ir76a	204.296	-1.3035	0.602726	-2.16268	0.0305657	0.171242
	FBgn0039223	CG5805	636.368	0.737811	0.341213	2.16232	0.0305936	0.171242
	FBgn0031359	Rim2	547.132	0.785787	0.363417	2.16222	0.0306016	0.171242
	FBgn0027660	blot	2801.92	0.545559	0.252344	2.16196	0.0306212	0.171242
	FBgn0013275	Hsp70Aa	285.75	1.06504	0.492668	2.16178	0.0306349	0.171242
	FBgn0031343	CG18131	17.3816	-4.06545	1.88099	-2.16133	0.03067	NA
	FBgn0262579	Ect4	1065.6	0.640599	0.296395	2.16131	0.0306718	0.171242
	FBgn0053229	CG33229	2403.25	0.470699	0.21779	2.16125	0.0306763	0.171242
	FBgn0260744	Tango9	680.33	0.778713	0.360312	2.16122	0.0306784	0.171242
	FBgn0040602	CG14545	333.731	1.04847	0.485225	2.1608	0.0307107	0.171242
	FBgn0034091	mrj	3721.53	-0.387694	0.179423	-2.16078	0.0307122	0.171242
	FBgn0263351	AP-2mu	1843.7	0.479574	0.221992	2.16032	0.0307477	0.171341
	FBgn0031478	CG8814	717.977	0.737448	0.341446	2.15978	0.0307896	0.171476
	FBgn0038429	CG14882	279.712	1.09119	0.505515	2.15857	0.0308833	0.171828
	FBgn0039965	CG13865	1210.39	0.581149	0.269237	2.15851	0.0308884	0.171828
	FBgn0037549	CG7878	1615.94	0.534693	0.247881	2.15705	0.0310016	0.172358
	FBgn0004516	Gad1	35.2452	-4.18129	1.93868	-2.15677	0.0310233	0.17238
	FBgn0034736	gas	122.8	-2.22902	1.0337	-2.15634	0.0310568	0.172466
	FBgn0020429	GluRIIB	18.414	-5.00704	2.32217	-2.15619	0.0310692	NA
	FBgn0011584	Trp1	2632.56	-0.587748	0.272603	-2.15606	0.0310793	0.172492
	FBgn0031640	Mon1	1173.51	-0.569326	0.264102	-2.1557	0.0311071	0.172501
	FBgn0263395	hppy	974.803	0.608187	0.282146	2.15558	0.0311168	0.172501
	FBgn0031227	CG3709	253.703	1.11601	0.518027	2.15435	0.0312131	0.172936
	FBgn0038073	CG14395	42.4225	-3.56263	1.65474	-2.15298	0.0313201	0.173429
	FBgn0016726	RpL29	12464	-0.353075	0.164057	-2.15215	0.0313856	0.173692
	FBgn0032218	CG5381	97.7779	-2.37322	1.10303	-2.15154	0.0314339	0.173773
	FBgn0015240	Hr96	406.215	0.980706	0.455823	2.15151	0.0314362	0.173773
	FBgn0004363	porin	11040	0.344477	0.160154	2.15091	0.0314836	0.173935
	FBgn0051869	CG31869	15.5122	-6.25878	2.91022	-2.15062	0.0315059	NA
	FBgn0032154	mtDNA-helicase	408.42	0.958577	0.445939	2.14957	0.0315891	0.174394
	FBgn0000181	bic	17152.4	0.27827	0.129464	2.1494	0.0316029	0.174394
	FBgn0000038	nAChRbeta1	49.275	-3.07418	1.43045	-2.14909	0.031627	0.174428
	FBgn0036112	CG14147	38.9816	-5.52252	2.57041	-2.1485	0.0316742	0.174507
	FBgn0034354	GstE11	245.878	1.326	0.617188	2.14846	0.0316776	0.174507
	FBgn0013764	Chi	4101.27	-0.384848	0.179235	-2.14717	0.03178	0.174972
	FBgn0262619	DNAlig1	1582.1	0.605003	0.282008	2.14534	0.0319256	0.175673
	FBgn0022800	Cad96Ca	75.7515	-2.3655	1.10367	-2.1433	0.0320893	0.176377
	FBgn0261963	mid	839.069	0.670343	0.312764	2.14329	0.0320902	0.176377
	FBgn0027654	jdp	25.1993	-4.03604	1.88363	-2.14269	0.0321382	0.176495
	FBgn0037099	CG7173	25.4	-4.87636	2.27601	-2.14251	0.0321527	0.176495
	FBgn0002899	mus301	486.921	0.843448	0.393705	2.14234	0.0321664	0.176495
	FBgn0053180	Ranbp16	2771.02	-0.414524	0.193547	-2.14173	0.0322156	0.176664
	FBgn0003865	tsg	108.975	1.82647	0.852939	2.14138	0.0322434	0.176716
	FBgn0004034	y	800.514	-0.681499	0.318319	-2.14093	0.0322796	0.176814
	FBgn0027509	TBCD	1103.18	0.644363	0.301224	2.13915	0.0324235	0.177501
	FBgn0028697	RpL15	38916.5	-0.292835	0.137026	-2.13708	0.0325918	0.178279
	FBgn0039441	TwdlN	825.921	-8.02455	3.75524	-2.13689	0.0326066	0.178279
	FBgn0039623	CG1951	1220.73	0.560054	0.262129	2.13656	0.0326336	0.178279
	FBgn0259140	CG42255	85.0864	-1.84645	0.864245	-2.13649	0.0326395	0.178279
	FBgn0036848	CG10424	690.984	-0.739733	0.346349	-2.1358	0.0326955	0.178484
	FBgn0038725	CG6184	37.6061	-3.31767	1.55473	-2.13392	0.0328492	0.179165
	FBgn0267224	lncRNA:CR45664	38.4548	-5.50861	2.58157	-2.13382	0.0328574	0.179165
	FBgn0002989	okr	1114.2	0.765446	0.358836	2.13313	0.0329137	0.17937
	FBgn0035056	spz6	104.291	-3.16901	1.4858	-2.13287	0.0329357	0.179389
	FBgn0031607	CG15440	965.207	0.648601	0.304239	2.13188	0.0330167	0.179661
	FBgn0004783	Ccp84Aa	63.1784	-4.10035	1.92348	-2.13174	0.0330286	0.179661
	FBgn0031950	Herp	1175.24	0.563221	0.264227	2.13158	0.0330415	0.179661
	FBgn0038741	CG17186	344.376	1.00926	0.473755	2.13034	0.0331436	0.180114
	FBgn0024956	Mat1	455.899	0.880122	0.413233	2.12984	0.0331846	0.180236
	FBgn0266409	CG45049	2885.41	0.408952	0.192068	2.12921	0.0332373	0.18027
	FBgn0030508	CG15760	51.13	-2.37428	1.11518	-2.12906	0.0332493	0.18027
	FBgn0263601	mib1	1580.69	0.52223	0.245301	2.12894	0.0332593	0.18027
	FBgn0038419	CG14879	440.711	0.891451	0.418745	2.12886	0.0332656	0.18027
	FBgn0032453	CG6180	318.522	1.35302	0.635754	2.12821	0.0333198	0.180462
	FBgn0030666	CG12708	412.053	0.887249	0.417168	2.12684	0.0334335	0.180976
	FBgn0030040	CG15347	130.479	-2.2801	1.07219	-2.12658	0.0334549	0.180991
	FBgn0038168	omd	1225.18	0.618724	0.291131	2.12524	0.0335665	0.181312
	FBgn0263933	ebi	5695.89	-0.345886	0.162754	-2.12521	0.0335695	0.181312
	FBgn0034924	CG17658	70.1538	2.02926	0.954858	2.12519	0.0335707	0.181312
	FBgn0039634	alpha-Man-Ib	1471.26	0.549159	0.258452	2.1248	0.0336031	0.181385
	FBgn0036196	CG11658	422.931	-1.3472	0.634641	-2.12278	0.0337723	0.182193
	FBgn0036449	bmm	2555.48	-0.424899	0.200197	-2.12241	0.0338034	0.182193
	FBgn0262937	Rabex-5	670.004	0.794269	0.374306	2.12198	0.0338396	0.182193
	FBgn0030964	Pvf1	381.582	1.00718	0.474666	2.12187	0.0338489	0.182193
	FBgn0039612	CG14523	67.926	-2.35104	1.10801	-2.12186	0.0338494	0.182193
	FBgn0261458	capt	5683.07	-0.331304	0.156153	-2.12166	0.0338661	0.182193
	FBgn0032160	CG4598	762.149	0.677012	0.319214	2.12087	0.0339326	0.182366
	FBgn0053116	CG33116	3803.24	0.477158	0.224994	2.12075	0.0339426	0.182366
	FBgn0030431	CG4407	231.712	1.14287	0.538933	2.12061	0.0339549	0.182366
	FBgn0034606	ASPP	2479.08	0.565796	0.267	2.11908	0.0340833	0.182954
	FBgn0259680	Pkcdelta	21.5886	-4.80492	2.26801	-2.11856	0.0341275	0.183089
	FBgn0285992	hpRNA:CR46342	4374.57	-0.38819	0.1833	-2.11778	0.0341933	0.18334
	FBgn0031050	Arp10	436.654	0.866611	0.409314	2.11723	0.0342407	0.183492
	FBgn0015834	eIF3i	9858.47	-0.295308	0.139568	-2.11588	0.0343554	0.183997
	FBgn0028424	JhI-26	125.576	-1.87642	0.887071	-2.11529	0.0344048	0.183997
	FBgn0266674	Sec15	780.201	0.659381	0.311742	2.11515	0.0344173	0.183997
	FBgn0038651	Epg5	602.365	0.734482	0.347263	2.11506	0.0344247	0.183997
	FBgn0250746	Prosbeta7	4976.53	-0.361837	0.171082	-2.115	0.0344302	0.183997
	FBgn0039125	Ndc1	1705.75	0.625266	0.295679	2.11468	0.0344574	0.18404
	FBgn0040009	CG17490	678.911	-0.706056	0.333942	-2.11431	0.0344891	0.184107
	FBgn0243511	psidin	1026.4	0.607888	0.287547	2.11404	0.0345115	0.184125
	FBgn0259243	Pka-R1	2768.71	-0.411765	0.194867	-2.11306	0.0345955	0.184471
	FBgn0262732	mbf1	1844.27	0.481863	0.228122	2.11231	0.0346603	0.184637
	FBgn0039085	CG10170	52.7318	-3.73491	1.76828	-2.11217	0.0346715	0.184637
	FBgn0037482	CG10055	943.04	0.666516	0.315581	2.11203	0.0346839	0.184637
	FBgn0000406	Cyt-b5-r	729.886	-0.707572	0.335133	-2.11132	0.0347449	0.184859
	FBgn0038919	Qsox2	41.5757	-3.68901	1.74744	-2.1111	0.034764	0.184859
	FBgn0043010	Fsn	1236.13	0.590039	0.279553	2.11065	0.0348021	0.184959
	FBgn0038701	CG18493	13.6545	-6.33371	3.00139	-2.11026	0.0348359	NA
	FBgn0027338	Kap-alpha3	15412.9	-0.278419	0.132007	-2.10912	0.0349346	0.185505
	FBgn0262739	AGO1	10825.7	-0.308275	0.14617	-2.10901	0.0349433	0.185505
	FBgn0004370	Ptp10D	1984.64	-0.590483	0.280036	-2.10859	0.0349796	0.185522
	FBgn0034650	NC2alpha	798.171	0.653775	0.310062	2.10853	0.034985	0.185522
	FBgn0033927	CR10102	818.201	1.24674	0.591554	2.10756	0.0350691	0.185866
	FBgn0046692	Stlk	1606.82	-0.534591	0.253735	-2.10689	0.0351274	0.186073
	FBgn0261444	CG3638	4962.4	0.340097	0.161495	2.10593	0.0352108	0.186372
	FBgn0037298	CG2604	940.547	0.640121	0.304021	2.10552	0.0352463	0.186372
	FBgn0029711	Usf	856.319	0.644318	0.306016	2.10551	0.0352471	0.186372
	FBgn0265915	asRNA:CR44704	91.933	1.91795	0.91099	2.10535	0.0352611	0.186372
	FBgn0011837	Tis11	6503.07	-0.332741	0.158091	-2.10474	0.035314	0.186549
	FBgn0265778	PDZ-GEF	4299.62	0.40505	0.192542	2.1037	0.0354045	0.186925
	FBgn0035538	DopEcR	34.709	-3.51398	1.67093	-2.10301	0.035465	0.187142
	FBgn0267378	sau	3092.88	-0.4131	0.19651	-2.10218	0.0355371	0.187375
	FBgn0267743	asRNA:CR46074	24.0586	-3.47566	1.65345	-2.10206	0.0355481	0.187375
	FBgn0052452	CG32452	1024.43	0.699956	0.333128	2.10116	0.035627	0.187678
	FBgn0034707	MED16	1003.44	0.661158	0.314706	2.10088	0.0356516	0.187678
	FBgn0266441	CG45071	247.89	1.13832	0.541868	2.10074	0.0356639	0.187678
	FBgn0028422	GluRIID	27.3923	-4.18742	1.99403	-2.09998	0.0357305	0.187926
	FBgn0014075	Uggt	3613.2	0.447806	0.213277	2.09964	0.0357603	0.18798
	FBgn0037378	CG2046	658.713	0.701479	0.334177	2.09912	0.0358062	0.188086
	FBgn0286070	cnk	3228.74	0.489507	0.233213	2.09897	0.0358195	0.188086
	FBgn0035252	CG7970	2003.57	-0.449614	0.214294	-2.09812	0.0358945	0.188378
	FBgn0033224	Nop17l	2026.13	0.483663	0.230679	2.0967	0.0360203	0.188935
	FBgn0003169	put	4780.85	-0.348002	0.166053	-2.09572	0.0361066	0.189096
	FBgn0286198	LKRSDH	761.41	-0.821217	0.391863	-2.09567	0.0361113	0.189096
	FBgn0031571	bark	221.35	-2.30428	1.09967	-2.09543	0.0361323	0.189096
	FBgn0023529	CG2918	5748.99	0.325939	0.155551	2.09539	0.0361364	0.189096
	FBgn0034010	CG8157	59.4053	-3.10476	1.48181	-2.09525	0.0361489	0.189096
	FBgn0031752	CG9044	931.594	0.607437	0.289947	2.09499	0.0361717	0.189113
	FBgn0050428	CG30428	221.973	6.78618	3.24132	2.09365	0.0362913	0.189554
	FBgn0037074	CG7324	3736.3	-0.366491	0.175053	-2.0936	0.0362956	0.189554
	FBgn0041150	hoe1	1753.04	-0.633593	0.302675	-2.09331	0.0363212	0.189586
	FBgn0029976	snz	858.989	0.656985	0.313996	2.09234	0.0364085	0.189764
	FBgn0023388	Dap160	1481.25	0.502551	0.240191	2.0923	0.036412	0.189764
	FBgn0031762	CG9098	62.4205	-2.33155	1.11436	-2.09227	0.0364144	0.189764
	FBgn0261526	NT1	45.1958	-3.48551	1.66636	-2.09169	0.0364662	0.189879
	FBgn0035121	Tudor-SN	15002.1	-0.27414	0.131087	-2.09128	0.036503	0.189879
	FBgn0033366	Ance-4	33.1318	-2.92692	1.39959	-2.09127	0.0365037	0.189879
	FBgn0039016	Dcr-1	1840.86	0.569549	0.272392	2.09092	0.0365352	0.189879
	FBgn0036451	CG9425	5522.37	-0.334528	0.160001	-2.09078	0.0365475	0.189879
	FBgn0037128	CG14572	33.5788	-3.51761	1.6825	-2.09071	0.0365545	0.189879
	FBgn0033391	CG8026	548.387	0.780679	0.373495	2.0902	0.0365996	0.189909
	FBgn0266486	CG45085	548.387	0.780679	0.373495	2.0902	0.0365996	0.189909
	FBgn0265767	zyd	581.323	0.809474	0.387566	2.08861	0.0367428	0.190549
	FBgn0037206	CG12768	195.886	-1.23474	0.591289	-2.08822	0.0367777	0.190554
	FBgn0037956	CG6959	87.7275	-2.58466	1.23777	-2.08816	0.0367834	0.190554
	FBgn0261108	Atg13	2189.62	0.489531	0.234489	2.08765	0.0368293	0.19069
	FBgn0003310	S	5304.87	0.366325	0.175507	2.08724	0.0368662	0.190702
	FBgn0033206	DCTN4-p62	410.239	0.862955	0.413453	2.08719	0.0368711	0.190702
	FBgn0038291	CG3984	56.9876	-2.22135	1.06493	-2.08592	0.0369861	0.191113
	FBgn0266284	Ns3	1143.08	0.551224	0.264277	2.08578	0.0369986	0.191113
	FBgn0264607	CaMKII	3205	-0.454915	0.218117	-2.08565	0.0370101	0.191113
	FBgn0004507	GlyP	3106.22	-0.41735	0.200267	-2.08397	0.037163	0.1918
	FBgn0036763	TrpRS-m	365.574	0.928396	0.445709	2.08296	0.0372544	0.192169
	FBgn0035690	CG10274	813.53	0.708146	0.340062	2.0824	0.0373057	0.192302
	FBgn0027084	LysRS	3880.88	-0.379301	0.182171	-2.08212	0.0373319	0.192302
	FBgn0266717	Bruce	3308.23	0.378026	0.181616	2.08146	0.0373918	0.192302
	FBgn0005278	Sam-S	12111	-0.330863	0.158958	-2.08145	0.037393	0.192302
	FBgn0033130	Tsp42Ei	36.6111	-5.4586	2.62257	-2.0814	0.0373976	0.192302
	FBgn0027580	PCB	545.553	1.22956	0.590745	2.08137	0.0373998	0.192302
	FBgn0035878	CG7182	3642.05	0.485778	0.23342	2.08113	0.0374218	0.192312
	FBgn0004108	Nrt	16023	0.315747	0.151781	2.08028	0.0374998	0.192611
	FBgn0030499	CG11178	377.536	0.904084	0.434742	2.07959	0.0375632	0.192834
	FBgn0261403	sxc	6261.86	-0.317163	0.152648	-2.07774	0.0377334	0.193374
	FBgn0039877	Mccc1	753.535	0.65864	0.317006	2.07769	0.0377383	0.193374
	FBgn0029785	RpL35	26803.7	-0.270629	0.130275	-2.07737	0.0377678	0.193374
	FBgn0036838	CG3808	603.538	0.721372	0.34726	2.07733	0.0377713	0.193374
	FBgn0040285	Scamp	3011.7	-0.444001	0.213748	-2.07722	0.0377812	0.193374
	FBgn0003499	sr	88.6746	-2.1047	1.01337	-2.07693	0.0378084	0.193374
	FBgn0031031	CG14218	35.3592	-2.80814	1.35225	-2.07664	0.0378349	0.193374
	FBgn0001612	Grip91	1191.91	0.646124	0.311193	2.07628	0.0378682	0.193374
	FBgn0027579	mino	1413.57	0.568964	0.274052	2.07612	0.0378829	0.193374
	FBgn0037470	Tailor	2434.2	-0.47978	0.231098	-2.07609	0.0378861	0.193374
	FBgn0030504	CG2691	5611.25	-0.328628	0.158304	-2.07593	0.0379003	0.193374
	FBgn0039907	lgs	5200.45	-0.341825	0.164681	-2.07568	0.0379231	0.193374
	FBgn0001218	Hsc70-3	13206.4	0.36834	0.17746	2.07562	0.0379291	0.193374
	FBgn0046225	CG17230	518.951	0.84596	0.407655	2.07518	0.0379695	0.193478
	FBgn0265784	CrebB	1847.25	0.456233	0.219878	2.07493	0.0379926	0.193481
	FBgn0000071	Ama	17482.5	0.29818	0.14373	2.07459	0.0380247	0.193481
	FBgn0037383	CG2023	348.341	0.927328	0.447007	2.07453	0.0380303	0.193481
	FBgn0031023	CG14200	1400.64	0.565988	0.27286	2.07428	0.0380537	0.193498
	FBgn0033159	Dscam1	4095.26	0.445422	0.214832	2.07335	0.0381394	0.193811
	FBgn0033448	hebe	67.3255	-2.98788	1.4412	-2.07318	0.0381555	0.193811
	FBgn0024980	Syx4	18.5068	-3.7801	1.82355	-2.07293	0.0381788	NA
	FBgn0036131	CG12522	122.238	-2.22411	1.07304	-2.07271	0.0381995	0.193842
	FBgn0015621	Clp	472.37	0.847017	0.408685	2.07254	0.0382148	0.193842
	FBgn0264501	lncRNA:CR43900	1307.35	-0.581129	0.280405	-2.07246	0.0382223	0.193842
	FBgn0004396	CrebA	1930.18	-0.523302	0.252529	-2.07225	0.0382422	0.193842
	FBgn0263118	tx	50.4816	-2.7963	1.34968	-2.07182	0.038282	0.193842
	FBgn0262719	CG43163	1796.01	0.591971	0.285725	2.07182	0.038282	0.193842
	FBgn0034709	Swim	54.7602	-2.69223	1.29967	-2.07147	0.038315	0.193907
	FBgn0037164	CG11438	13.1278	-6.29922	3.04199	-2.07075	0.0383818	NA
	FBgn0266557	kis	23558.5	0.30395	0.146839	2.06995	0.0384571	0.1943
	FBgn0011737	Wee1	2275.98	-0.431179	0.208325	-2.06974	0.0384762	0.1943
	FBgn0004595	pros	3287.45	0.384613	0.185838	2.06962	0.0384882	0.1943
	FBgn0050169	Brca2	363.697	0.902964	0.436314	2.06953	0.0384966	0.1943
	FBgn0022702	Cht2	552.242	-1.11675	0.539712	-2.06917	0.0385304	0.1943
	FBgn0004780	Ccp84Ad	110.237	-3.49273	1.688	-2.06915	0.0385317	0.1943
	FBgn0020660	eIF4B	5396.42	-0.331319	0.160125	-2.06913	0.038534	0.1943
	FBgn0001248	Idh	881.933	-0.812728	0.392847	-2.06881	0.0385636	0.1943
	FBgn0029931	CG14427	246.895	1.19826	0.579278	2.06854	0.0385891	0.1943
	FBgn0011020	Sas-4	1485.71	0.5951	0.287698	2.06849	0.0385942	0.1943
	FBgn0267715	asRNA:CR46048	207.172	-1.22844	0.594145	-2.06757	0.0386801	0.194488
	FBgn0000084	AnxB10	108.88	1.59819	0.773008	2.06749	0.0386877	0.194488
	FBgn0043806	CG32032	32.8512	-3.2745	1.58398	-2.06726	0.0387092	0.194488
	FBgn0036389	ssp2	2396.17	0.454769	0.219989	2.06723	0.0387122	0.194488
	FBgn0040212	Dhap-at	718.926	0.734601	0.355491	2.06644	0.0387872	0.194667
	FBgn0034501	CG13868	2045.02	-0.437	0.211476	-2.06643	0.0387881	0.194667
	FBgn0036597	CG4962	36.0843	-5.44392	2.63487	-2.06611	0.0388185	0.194718
	FBgn0033958	jef	20.535	-4.75354	2.30122	-2.06566	0.0388607	NA
	FBgn0002593	RpLP1	29748	-0.254115	0.123027	-2.06552	0.0388739	0.194798
	FBgn0036372	Abp1	2779.14	-0.394614	0.191072	-2.06526	0.0388981	0.194798
	FBgn0004401	Pep	34955.6	0.307799	0.149048	2.0651	0.0389138	0.194798
	FBgn0029818	GAA1	1278.2	0.522603	0.253084	2.06494	0.0389285	0.194798
	FBgn0259979	CG17337	4177.09	0.378575	0.183341	2.06487	0.0389353	0.194798
	FBgn0038968	CG12499	2522.27	0.442747	0.214534	2.06376	0.0390402	0.195221
	FBgn0033538	CG11883	144.147	1.62226	0.78616	2.06353	0.0390624	0.195231
	FBgn0030768	CG9723	2010.9	0.442547	0.2145	2.06316	0.0390977	0.195306
	FBgn0027610	Dic1	324.229	-1.04113	0.504707	-2.06284	0.0391282	0.195358
	FBgn0027287	Gmap	2007.85	0.464371	0.225229	2.06177	0.0392296	0.195763
	FBgn0040366	CG11398	318.035	1.02993	0.499687	2.06115	0.0392885	0.195955
	FBgn0051262	CG31262	117.625	1.93608	0.940835	2.05783	0.0396067	0.197345
	FBgn0038827	Fancd2	1422.79	0.66066	0.32105	2.05781	0.0396082	0.197345
	FBgn0260399	gwl	4152.79	0.361872	0.175877	2.05753	0.0396351	0.197377
	FBgn0051687	CG31687	342.03	0.924421	0.449337	2.0573	0.0396576	0.197381
	FBgn0026369	Sara	1415.82	0.499045	0.242601	2.05707	0.0396799	0.197381
	FBgn0266136	Gyc76C	1969.03	-0.487177	0.236856	-2.05685	0.0397008	0.197381
	FBgn0039863	CG1815	4472.12	-0.349578	0.16998	-2.05658	0.0397265	0.197381
	FBgn0032601	yellow-b	35.5395	-4.39985	2.13952	-2.05646	0.0397381	0.197381
	FBgn0032474	DnaJ-H	978.815	0.644826	0.313659	2.05582	0.0398	0.197587
	FBgn0261360	CG42637	1968.78	-0.486877	0.236925	-2.05499	0.0398804	0.197884
	FBgn0030634	CG9164	19.9269	-4.26716	2.07676	-2.05472	0.0399061	NA
	FBgn0284226	CG46310	137.167	1.42999	0.696107	2.05426	0.0399503	0.198129
	FBgn0004419	me31B	23301	0.378406	0.18426	2.05366	0.0400089	0.198318
	FBgn0263755	Su(var)3-9	2488.88	0.594605	0.289624	2.05303	0.04007	0.198518
	FBgn0032397	Tom70	1910.6	-0.445148	0.216919	-2.05214	0.0401564	0.19875
	FBgn0031633	Fnta	1031.72	0.664244	0.323687	2.05212	0.040158	0.19875
	FBgn0032123	Oatp30B	4192.66	-0.403082	0.196448	-2.05185	0.0401844	0.198779
	FBgn0025643	CG3588	54.6919	-4.41488	2.15312	-2.05046	0.04032	0.199265
	FBgn0266579	tau	44.4012	-2.53889	1.23823	-2.05042	0.0403239	0.199265
	FBgn0037016	CG13252	61.9131	-2.5132	1.22606	-2.04981	0.0403828	0.199453
	FBgn0030412	Tomosyn	445.081	0.817259	0.39876	2.0495	0.0404132	0.199501
	FBgn0033879	Echs1	1738.77	0.487227	0.237769	2.04916	0.0404468	0.199565
	FBgn0032979	Clamp	8026.11	-0.29785	0.145388	-2.04865	0.0404962	0.199588
	FBgn0040298	Myt1	507.438	0.831545	0.405909	2.0486	0.0405014	0.199588
	FBgn0035131	mthl9	54.6917	-3.43114	1.67497	-2.04847	0.0405136	0.199588
	FBgn0036258	eIF3l	10902.1	-0.294172	0.143622	-2.04823	0.040537	0.199602
	FBgn0013683	mt:ND4L	838.21	-0.689039	0.336562	-2.04729	0.0406297	0.199956
	FBgn0039731	Sas-6	590.589	0.78909	0.385607	2.04636	0.040721	0.200264
	FBgn0028561	sut3	35.5799	3.00826	1.47024	2.04611	0.0407459	0.200264
	FBgn0285952	eEF5	35394.5	-0.256964	0.125592	-2.04602	0.0407545	0.200264
	FBgn0032193	CG5727	397.597	-0.90455	0.442194	-2.04559	0.0407963	0.20035
	FBgn0086027	snoRNA:Or-CD1	26.1947	-3.089	1.51021	-2.04542	0.0408136	0.20035
	FBgn0034903	sona	38.2616	-3.13676	1.53378	-2.04512	0.0408435	0.200395
	FBgn0034400	CG15099	1384.95	0.537516	0.262859	2.04488	0.0408663	0.200405
	FBgn0035987	CG3689	2873.1	0.388928	0.190218	2.04464	0.0408904	0.200421
	FBgn0031664	CG8892	1370.93	0.581161	0.284448	2.04312	0.0410407	0.201056
	FBgn0016978	snRNP-U1-70K	3981.9	0.427698	0.209429	2.04221	0.0411309	0.201295
	FBgn0035923	CG6511	369.133	0.913292	0.447209	2.0422	0.0411312	0.201295
	FBgn0031450	Hrs	1651.68	-0.478437	0.234357	-2.04148	0.0412028	0.201543
	FBgn0014417	CG13397	450.118	0.814489	0.399048	2.04108	0.0412427	0.201636
	FBgn0016687	Nurf-38	2437.61	0.417907	0.204814	2.04042	0.0413084	0.20182
[truncated: 15,767 more rows]

## Sheet: Supplementary Figure 6c
Supplementary Figure 6c. WTxC vs. C deseq2 Data
	ID	Gene Name	baseMean	log2FoldChange	lfcSE	stat	pvalue	padj
	FBgn0020415	Idgf2	812.705	-4.17322	0.640117	-6.51946	7.05588e-11	8.41413e-07
	FBgn0031018	CG12200	332.597	5.09137	0.847472	6.00772	1.88153e-09	1.12186e-05
	FBgn0031741	CG11034	543.7	4.36784	0.736313	5.93204	2.99195e-09	1.1893e-05
	FBgn0032910	CG9265	447.176	-5.13096	0.98369	-5.21603	1.82794e-07	0.000523687
	FBgn0039098	GILT3	433.058	3.85015	0.752161	5.11878	3.07517e-07	0.000523687
	FBgn0039436	TwdlB	1026.94	-8.58901	1.6797	-5.11341	3.16393e-07	0.000523687
	FBgn0050101	CG30101	1026.94	-8.58901	1.6797	-5.11341	3.16393e-07	0.000523687
	FBgn0027600	obst-B	245.676	-7.82487	1.53622	-5.0936	3.5132e-07	0.000523687
	FBgn0015230	Glut3	149.056	7.16274	1.46822	4.87854	1.06876e-06	0.00130552
	FBgn0030539	CG1368	669.913	-8.21808	1.68618	-4.87379	1.09478e-06	0.00130552
	FBgn0052816	CG32816	639.725	-3.49908	0.754853	-4.63544	3.56183e-06	0.00386135
	FBgn0000606	eve	1061.9	3.03805	0.660731	4.59801	4.26544e-06	0.00423878
	FBgn0039064	CG4467	228.877	-5.99049	1.30942	-4.57492	4.76412e-06	0.00437016
	FBgn0030187	Ipod	1272.18	-5.29608	1.1789	-4.49238	7.04311e-06	0.00599922
	FBgn0038983	CG5326	478.745	-6.17487	1.37962	-4.47577	7.61375e-06	0.00605294
	FBgn0260660	Mp	206.653	-7.60043	1.73039	-4.39231	1.12153e-05	0.00835887
	FBgn0038973	Pebp1	281.187	-6.5727	1.50203	-4.37588	1.20943e-05	0.00848377
	FBgn0035641	CG5568	561.532	5.01257	1.16165	4.31503	1.59583e-05	0.0105723
	FBgn0038610	CG7675	574.103	-7.19686	1.69461	-4.24691	2.16739e-05	0.0136032
	FBgn0027843	CAH2	459.529	-4.775	1.13295	-4.21465	2.50171e-05	0.0149164
	FBgn0037123	CG14569	226.448	-7.40642	1.76484	-4.19666	2.70884e-05	0.0153823
	FBgn0051233	CG31233	434.306	-7.79005	1.86446	-4.17818	2.93855e-05	0.0158542
	FBgn0038652	CG7720	258.435	-3.78702	0.90835	-4.16912	3.05783e-05	0.0158542
	FBgn0036607	CG13059	564.183	-8.34711	2.029	-4.11391	3.89021e-05	0.0193295
	FBgn0038136	CG8774	204.579	-7.30588	1.78649	-4.08952	4.32263e-05	0.0206189
	FBgn0038646	CG7715	226.504	-7.18817	1.81111	-3.96894	7.21918e-05	0.033011
	FBgn0000451	ect	1869.5	-7.04497	1.77873	-3.96066	7.47419e-05	0.033011
	FBgn0000038	nAChRbeta1	157.873	-5.77154	1.47005	-3.92608	8.63399e-05	0.0367715
	FBgn0266448	CG45078	411.095	-8.09529	2.07119	-3.90851	9.28656e-05	0.038187
	FBgn0001114	Glt	1519.51	-5.89548	1.5273	-3.86007	0.000113354	0.0430382
	FBgn0034253	CG10936	442.215	-3.31298	0.858576	-3.85869	0.000113996	0.0430382
	FBgn0000024	Ace	120.694	-6.77329	1.75678	-3.85551	0.00011549	0.0430382
	FBgn0034638	CG10433	199.078	-6.28587	1.63623	-3.84167	0.0001222	0.0435989
	FBgn0031424	VGlut	191.738	-8.09028	2.10823	-3.83747	0.000124307	0.0435989
	FBgn0024732	Drep1	912.172	-2.99117	0.781074	-3.82957	0.00012837	0.0437374
	FBgn0035281	Cpr62Bc	528.289	-6.70179	1.77486	-3.77596	0.000159391	0.0527984
	FBgn0036470	EAChm	644.754	-7.42037	1.96924	-3.76814	0.00016447	0.0530082
	FBgn0036289	CG10657	341.239	-6.24521	1.67851	-3.72069	0.00019868	0.0623488
	FBgn0266451	fau	302.566	-7.85074	2.12972	-3.68627	0.000227564	0.0695822
	FBgn0265052	St3	169.643	-6.90003	1.87874	-3.67268	0.000240016	0.0715548
	FBgn0001217	Hsc70-2	149.48	5.48062	1.49835	3.65777	0.000254419	0.0739986
	FBgn0037124	CG14568	165.816	-6.87722	1.88476	-3.64885	0.000263418	0.0747919
	FBgn0032213	CG5390	352.058	-3.15747	0.870249	-3.62824	0.000285361	0.079138
	FBgn0040842	CG15212	270.855	-7.76271	2.15665	-3.59943	0.000318919	0.0864343
	FBgn0052237	CG32237	686.901	-6.54468	1.83763	-3.56148	0.000368764	0.0977224
	FBgn0037428	Osi18	601.882	-6.436	1.84185	-3.49431	0.00047529	0.123214
	FBgn0028381	Decay	83.9101	-8.30409	2.3916	-3.47218	0.000516247	0.130984
	FBgn0034143	CG8303	239.006	-6.22811	1.80124	-3.45769	0.000544832	0.135357
	FBgn0031974	CG12560	158.81	-3.68813	1.07576	-3.4284	0.000607151	0.147761
	FBgn0262104	CG42857	225.056	-4.40823	1.29988	-3.39128	0.000695681	0.16592
	FBgn0020638	Lcp65Ag1	2037.9	-6.28761	1.86079	-3.37901	0.000727484	0.168199
	FBgn0028855	CG15282	491.432	-5.98371	1.77203	-3.37676	0.000733448	0.168199
	FBgn0031296	CG4415	723.842	-3.94753	1.17332	-3.36439	0.000767118	0.172601
	FBgn0036870	CG14095	198.958	-7.52093	2.24431	-3.35112	0.000804867	0.177742
	FBgn0037414	Osi7	4541.34	-6.29986	1.89542	-3.32372	0.000888253	0.188253
	FBgn0264695	Mhc	8416.25	-5.53172	1.66483	-3.32269	0.000891527	0.188253
	FBgn0010482	l(2)01289	934.683	-6.70006	2.01803	-3.32011	0.000899823	0.188253
	FBgn0002772	Mlc1	2368.74	-6.33364	1.91949	-3.29965	0.000968062	0.198987
	FBgn0032422	atilla	230.837	-6.76767	2.05624	-3.29129	0.000997294	0.198987
	FBgn0086611	Lcp65Ag3	2529.67	-5.69501	1.73273	-3.28672	0.0010136	0.198987
	FBgn0025643	CG3588	476.14	-6.81794	2.07514	-3.28554	0.00101788	0.198987
	FBgn0037227	TwdlV	259.557	-5.74837	1.75224	-3.28058	0.00103592	0.199248
	FBgn0033958	jef	156.304	-6.46843	1.98406	-3.2602	0.00111333	0.209685
	FBgn0037069	Cpr78Cc	250.536	-5.71358	1.75664	-3.25256	0.00114372	0.209685
	FBgn0030687	CG17209	932.73	-1.97169	0.60745	-3.24585	0.00117101	0.209685
	FBgn0034417	CG15117	235.773	-5.0905	1.56874	-3.24497	0.00117464	0.209685
	FBgn0016047	nompA	175.175	-7.42312	2.28817	-3.24413	0.00117811	0.209685
	FBgn0033134	Tsp42El	122.631	-7.53256	2.33573	-3.22493	0.00126002	0.220967
	FBgn0040950	Muc26B	411.624	-6.70453	2.0909	-3.20653	0.00134346	0.231183
	FBgn0011296	l(2)efl	147.556	-6.40986	2.00081	-3.20363	0.00135705	0.231183
	FBgn0265356	tn	402.056	-6.68605	2.09375	-3.19334	0.00140638	0.236212
	FBgn0267408	AOX1	603.578	-2.18347	0.686528	-3.18046	0.00147043	0.236915
	FBgn0039728	CG7896	361.034	-5.70262	1.79306	-3.18039	0.00147079	0.236915
	FBgn0035553	CG13722	125.059	-5.62579	1.77083	-3.17692	0.00148848	0.236915
	FBgn0036112	CG14147	397.972	-5.52061	1.73789	-3.17662	0.00149003	0.236915
	FBgn0052311	zormin	789.487	-4.82808	1.52246	-3.17123	0.00151793	0.238176
	FBgn0038986	sit	379.093	-6.64014	2.10109	-3.16034	0.00157588	0.24092
	FBgn0036717	CG13731	3575.59	-5.91555	1.87243	-3.1593	0.0015815	0.24092
	FBgn0027585	CG8740	226.639	-4.82711	1.5292	-3.15663	0.00159603	0.24092
	FBgn0051198	CG31198	371.438	-6.62406	2.10382	-3.14859	0.00164058	0.244549
	FBgn0004117	Tm2	3023.97	-6.05155	1.92547	-3.14289	0.00167289	0.246287
	FBgn0036594	CG13047	367.403	-6.46171	2.06512	-3.12897	0.00175419	0.253766
	FBgn0035582	CG13705	1294.81	-6.12048	1.9625	-3.11872	0.00181638	0.253766
	FBgn0265185	CG44250	132.784	-3.88195	1.24576	-3.11612	0.00183247	0.253766
	FBgn0033869	Cpr50Cb	134.708	-6.31713	2.02874	-3.11381	0.00184687	0.253766
	FBgn0040359	CG11380	327.409	-5.6106	1.80211	-3.11336	0.00184972	0.253766
	FBgn0267910	lncRNA:CR34335	952.784	2.10659	0.676685	3.11309	0.00185137	0.253766
	FBgn0001174	halo	1030.96	2.14347	0.689992	3.10652	0.00189305	0.25653
	FBgn0003149	Prm	2565.81	-5.04575	1.62803	-3.09929	0.00193983	0.259915
	FBgn0250871	pot	247.696	-4.56997	1.48111	-3.0855	0.00203212	0.267831
	FBgn0033448	hebe	275.935	-5.43822	1.76459	-3.08186	0.00205713	0.267831
	FBgn0001248	Idh	1721.45	-2.41834	0.78504	-3.08054	0.00206629	0.267831
	FBgn0034022	CG12964	581.023	-4.59055	1.49329	-3.07412	0.00211124	0.270716
	FBgn0034999	CG3394	146.918	-3.5855	1.17046	-3.06332	0.00218893	0.277692
	FBgn0032144	CG17633	133.88	-5.89511	1.92874	-3.05646	0.00223965	0.281135
	FBgn0020637	Lcp65Ag2	2412.49	-5.37545	1.76766	-3.041	0.00235791	0.292105
	FBgn0036369	CG10089	68.4434	-4.61901	1.52006	-3.0387	0.00237603	0.292105
	FBgn0035077	CG9083	1028.05	-5.28701	1.7544	-3.01356	0.002582	0.314187
	FBgn0035917	Zasp66	844.553	-5.09448	1.69438	-3.0067	0.00264104	0.314797
	FBgn0037016	CG13252	146.259	-3.29042	1.09484	-3.00538	0.00265253	0.314797
	FBgn0003057	CG10598	760.099	-6.50286	2.16642	-3.00167	0.00268506	0.314797
	FBgn0039594	snu	641.93	-5.53126	1.84392	-2.99973	0.00270216	0.314797
	FBgn0052266	CG32266	304.52	-5.95981	1.98928	-2.99597	0.00273578	0.314797
	FBgn0005666	bt	3133.87	-4.20172	1.40324	-2.99431	0.00275071	0.314797
	FBgn0030999	Mur18B	192.3	-5.2145	1.74283	-2.99197	0.0027718	0.314797
	FBgn0266579	tau	178.911	-4.49534	1.50541	-2.98612	0.00282543	0.317861
	FBgn0036589	CG13067	408.964	-7.17311	2.4184	-2.96606	0.00301643	0.336177
	FBgn0053519	Unc-89	480.58	-5.046	1.71136	-2.94854	0.00319278	0.350674
	FBgn0034391	CG15080	522.337	-6.20006	2.10798	-2.94123	0.00326916	0.350674
	FBgn0030186	CG2962	3380.8	-5.43511	1.84966	-2.93844	0.00329869	0.350674
	FBgn0029807	CG3108	647.47	-6.3887	2.17419	-2.93842	0.00329887	0.350674
	FBgn0037129	CG14565	391.741	-7.13579	2.42958	-2.93704	0.00331359	0.350674
	FBgn0014073	Tie	121.867	-7.15387	2.4371	-2.9354	0.00333121	0.350674
	FBgn0035781	CG8560	166.627	-6.36801	2.17207	-2.93177	0.00337041	0.350674
	FBgn0039754	CG9747	1025.79	-5.41242	1.84679	-2.93072	0.00338176	0.350674
	FBgn0036951	CG7017	282.931	-6.18944	2.11837	-2.92179	0.0034803	0.357781
	FBgn0034974	CG16786	409.227	-5.15413	1.76718	-2.91659	0.00353885	0.36069
	FBgn0283471	wupA	2993.41	-5.20545	1.7905	-2.90726	0.0036461	0.367194
	FBgn0052564	CG32564	518.093	-5.36586	1.84666	-2.90571	0.00366424	0.367194
	FBgn0266446	CG45076	585.688	-6.31999	2.18044	-2.8985	0.00374954	0.372611
	FBgn0031688	Cyp28d2	274.457	-6.15631	2.12611	-2.89557	0.00378471	0.372997
	FBgn0013275	Hsp70Aa	390.16	2.22883	0.770595	2.89235	0.0038237	0.373751
	FBgn0030309	CG1572	636.297	-4.34798	1.50847	-2.88237	0.00394696	0.375379
	FBgn0083228	Frq2	84.9062	-7.2872	2.5291	-2.88135	0.00395979	0.375379
	FBgn0032069	LManVI	358.937	-7.05994	2.45292	-2.87818	0.00399983	0.375379
	FBgn0013276	Hsp70Ab	395.31	2.21235	0.768817	2.8776	0.00400719	0.375379
	FBgn0036600	CG13043	357.843	-7.05728	2.45379	-2.87608	0.00402654	0.375379
	FBgn0022770	Peritrophin-A	340.893	-4.93015	1.7155	-2.87389	0.00405452	0.375379
	FBgn0262972	lncRNA:CR43283	101.991	-5.57748	1.94126	-2.87312	0.00406436	0.375379
	FBgn0035513	Cpr64Ad	992.64	-5.52656	1.92564	-2.86998	0.00410494	0.375379
	FBgn0035548	CG15023	230.926	-6.26696	2.18472	-2.86854	0.00412366	0.375379
	FBgn0052029	Cpr66D	361.747	-5.32209	1.85828	-2.86399	0.00418336	0.377929
	FBgn0014863	Mlp84B	900.231	-3.80858	1.33196	-2.85938	0.00424472	0.37902
	FBgn0002773	Mlc2	6927.59	-4.98806	1.74511	-2.85831	0.00425901	0.37902
	FBgn0035429	CG12017	346.088	-7.02819	2.46318	-2.8533	0.00432678	0.382199
	FBgn0001208	Hn	124.76	-4.1257	1.45028	-2.84476	0.00444454	0.38551
	FBgn0264006	dysc	151.511	-6.25294	2.19904	-2.84349	0.00446227	0.38551
	FBgn0032129	jp	294.974	-5.45457	1.92027	-2.84053	0.00450391	0.38551
	FBgn0039584	beat-VI	62.6508	-7.53698	2.6546	-2.83921	0.00452253	0.38551
	FBgn0033788	CG13323	77.517	-6.12035	2.15583	-2.83897	0.00452591	0.38551
	FBgn0035844	CG13676	548.701	-3.27528	1.16054	-2.82221	0.00476937	0.401388
	FBgn0266492	SclB	329.959	-6.98628	2.47763	-2.81974	0.00480619	0.401388
	FBgn0031653	Jon25Biii	546.102	-4.69772	1.67044	-2.81227	0.00491935	0.401388
	FBgn0032218	CG5381	190.703	-3.14557	1.11893	-2.81122	0.00493534	0.401388
	FBgn0263971	CG43725	255.834	3.32118	1.18148	2.81103	0.00493831	0.401388
	FBgn0053147	Hs3st-A	65.1591	-6.17844	2.19805	-2.81087	0.00494083	0.401388
	FBgn0033787	CG13321	403.83	-4.82536	1.71696	-2.8104	0.00494793	0.401388
	FBgn0035665	Jon65Aiii	112.548	-5.41412	1.93003	-2.8052	0.00502859	0.405176
	FBgn0038073	CG14395	59.5391	-5.35349	1.91667	-2.79312	0.00522028	0.415132
	FBgn0035078	Tpc2	1040.28	-4.52343	1.61954	-2.79302	0.00522178	0.415132
	FBgn0032049	Bace	73.9632	-6.0743	2.1775	-2.78958	0.00527766	0.416795
	FBgn0035798	frac	397.259	-5.90309	2.12428	-2.77886	0.00545495	0.427963
	FBgn0036588	CG13068	100.818	-7.02021	2.53122	-2.77345	0.00554653	0.432303
	FBgn0035708	axed	435.855	-3.49393	1.26078	-2.77124	0.0055843	0.432421
	FBgn0266491	SclA	305.629	-6.91877	2.50213	-2.76515	0.00568966	0.437737
	FBgn0004169	up	4590.05	-4.82615	1.74846	-2.76024	0.00577591	0.440829
	FBgn0266758	Esyt2	364.693	-4.64157	1.68367	-2.75682	0.00583661	0.440829
	FBgn0043854	slam	7789.07	1.58391	0.574592	2.75659	0.00584083	0.440829
	FBgn0038774	CG5023	618.202	-6.02466	2.18828	-2.75314	0.00590262	0.440829
	FBgn0039434	TwdlM	2409.37	-5.44913	1.98093	-2.75079	0.00594521	0.440829
	FBgn0259680	Pkcdelta	129.175	-6.1759	2.24543	-2.75043	0.00595166	0.440829
	FBgn0037178	CG12546	297.702	-6.89559	2.51076	-2.74642	0.00602504	0.441191
	FBgn0037180	CG14452	297.155	-6.89397	2.51137	-2.7451	0.00604924	0.441191
	FBgn0086673	CG13272	102.32	-5.41026	1.97159	-2.74411	0.00606753	0.441191
	FBgn0031908	CG5177	932.054	-4.60223	1.68289	-2.73473	0.00624322	0.450747
	FBgn0038613	Vha100-4	125.895	-6.1564	2.25357	-2.73184	0.00629823	0.450747
	FBgn0046875	Obp83g	291.414	-6.87673	2.51793	-2.7311	0.00631234	0.450747
	FBgn0035430	CG12009	362.206	-5.21426	1.91406	-2.72419	0.00644585	0.456393
	FBgn0034499	Cpr56F	711.495	-6.11314	2.24495	-2.72306	0.00646796	0.456393
	FBgn0038725	CG6184	86.4249	-4.70015	1.72782	-2.72027	0.00652284	0.457558
	FBgn0043470	lambdaTry	50.5581	-6.23415	2.29985	-2.71068	0.00671455	0.468251
	FBgn0035089	Phk-3	842.723	-4.56356	1.68518	-2.70805	0.00676795	0.468535
	FBgn0051004	mesh	1216.43	-4.12127	1.52266	-2.70662	0.00679719	0.468535
	FBgn0038700	CG3734	96.5878	-6.19372	2.29451	-2.69936	0.00694728	0.476128
	FBgn0022772	Orc1	5372.68	1.72569	0.641953	2.68819	0.00718394	0.489534
	FBgn0053978	CG33978	818.835	-3.853	1.43461	-2.68576	0.00723656	0.490318
	FBgn0028480	CG17841	1678.81	1.47883	0.551212	2.68287	0.00729938	0.490476
	FBgn0039297	CG11852	90.4298	-6.94787	2.59068	-2.68187	0.00732115	0.490476
	FBgn0263994	CG43737	97.0617	-4.43947	1.65664	-2.67981	0.00736634	0.490746
	FBgn0031473	CG3104	33.797	-8.18931	3.07656	-2.66184	0.00777145	0.514859
	FBgn0030459	CG12723	287.981	-5.71175	2.15002	-2.6566	0.0078932	0.520036
	FBgn0036601	CG13063	262.163	-6.7828	2.55613	-2.65354	0.0079653	0.521902
	FBgn0085387	shakB	221.291	-4.28634	1.61763	-2.64977	0.00805467	0.522349
	FBgn0031034	CG14205	66.4756	-4.88366	1.8432	-2.64956	0.00805972	0.522349
	FBgn0050413	CG30413	488.89	-4.86156	1.8467	-2.63256	0.00847436	0.546253
	FBgn0032601	yellow-b	110.304	-5.24942	1.99748	-2.62802	0.00858844	0.5491
	FBgn0034693	CG11073	257.032	-5.17078	1.96822	-2.62714	0.00861062	0.5491
	FBgn0040370	CG13375	207.895	-2.48716	0.948823	-2.62131	0.00875927	0.551262
	FBgn0259163	CG42268	288.939	-2.8675	1.09415	-2.62077	0.00877323	0.551262
	FBgn0034788	CG13532	62.755	-5.91407	2.25845	-2.61865	0.00882793	0.551262
	FBgn0266417	ringer	237.16	-4.92733	1.88167	-2.61859	0.00882943	0.551262
	FBgn0052570	TwdlY	767.01	-4.82895	1.84821	-2.61277	0.0089812	0.554022
	FBgn0036605	CG13041	247.948	-6.73315	2.5776	-2.61218	0.00899681	0.554022
	FBgn0010397	LamC	1419.73	-2.13935	0.819408	-2.61085	0.00903186	0.554022
	FBgn0085391	trv	343.87	-4.92983	1.88938	-2.60923	0.00907466	0.554022
	FBgn0039479	CG14257	246.581	-6.72821	2.57979	-2.60805	0.00910594	0.554022
	FBgn0002719	Men	2352.26	-1.3615	0.522456	-2.60596	0.00916176	0.554589
	FBgn0031849	CG11327	144.927	-2.81487	1.08126	-2.60333	0.00923232	0.556037
	FBgn0039805	Cpr100A	145.907	-5.9826	2.30131	-2.59965	0.00933201	0.556661
	FBgn0038742	Arc42	709.267	1.98647	0.764175	2.5995	0.00933604	0.556661
	FBgn0034662	CG13492	424.929	-5.75801	2.22156	-2.59188	0.00954529	0.566307
	FBgn0263219	Dscam4	393.137	-3.24469	1.25314	-2.58924	0.00961879	0.567842
	FBgn0039897	CG1674	723.865	-4.24852	1.64267	-2.58635	0.0096998	0.569803
	FBgn0037534	CG2781	670.436	-4.74586	1.83672	-2.58388	0.00976954	0.571087
	FBgn0032284	CG7294	374.537	-3.62761	1.40899	-2.57462	0.0100351	0.580725
	FBgn0043792	CG30427	523.234	-3.85218	1.49852	-2.57066	0.0101506	0.580725
	FBgn0003380	Sh	147.029	-4.37432	1.70278	-2.56892	0.0102016	0.580725
	FBgn0031629	Clect27	2501.06	-5.23854	2.03988	-2.56806	0.010227	0.580725
	FBgn0263216	CG43386	233.459	-6.67964	2.60193	-2.56719	0.0102526	0.580725
	FBgn0027341	Gfat1	1026.54	-3.67964	1.43361	-2.56668	0.0102676	0.580725
	FBgn0027570	Nep2	381.142	-2.99751	1.16837	-2.56556	0.010301	0.580725
	FBgn0036948	CG7298	360.749	-4.78877	1.86712	-2.56478	0.010324	0.580725
	FBgn0267252	Ggamma30A	348.794	-4.93859	1.93	-2.55886	0.0105016	0.587939
	FBgn0035511	Cpr64Ab	230.179	-6.66711	2.60782	-2.55659	0.0105705	0.589034
	FBgn0038419	CG14879	435.732	2.58534	1.01212	2.55439	0.0106375	0.59001
	FBgn0000299	Col4a1	4468.78	-4.22577	1.65801	-2.5487	0.0108126	0.596947
	FBgn0035490	CG1136	75.1129	-5.72447	2.25417	-2.5395	0.011101	0.607782
	FBgn0030257	SmydA-4	58.1158	-7.0625	2.78382	-2.53698	0.0111812	0.607782
	FBgn0030390	CG15731	1396.8	-5.1624	2.03522	-2.53653	0.0111957	0.607782
	FBgn0032435	Oatp33Eb	140.166	-5.86096	2.31137	-2.53571	0.011222	0.607782
	FBgn0036780	CG7330	149.822	-5.82112	2.29777	-2.53337	0.011297	0.607782
	FBgn0035685	CG13297	222.251	-6.63606	2.62271	-2.53023	0.0113987	0.607782
	FBgn0030508	CG15760	80.5918	-3.85524	1.52564	-2.52697	0.0115053	0.607782
	FBgn0004575	Syn	368.719	-4.53718	1.79632	-2.52581	0.0115431	0.607782
	FBgn0015577	alpha-Est9	139.338	-5.10523	2.02147	-2.5255	0.0115534	0.607782
	FBgn0038727	CG7432	137.706	-5.84731	2.31673	-2.52395	0.0116046	0.607782
	FBgn0030747	CG4301	136.339	-5.85417	2.32007	-2.52328	0.0116266	0.607782
	FBgn0035325	CG13806	106.196	-4.83882	1.91855	-2.52213	0.0116646	0.607782
	FBgn0037565	CG9626	113.593	-3.70793	1.47028	-2.52193	0.0116714	0.607782
	FBgn0053270	CG33270	217.877	-6.61792	2.63133	-2.51505	0.0119016	0.612207
	FBgn0034943	Fmo-1	72.9738	-4.74498	1.88732	-2.51414	0.0119323	0.612207
	FBgn0051259	CG31259	93.3635	-5.93007	2.35891	-2.51391	0.0119402	0.612207
	FBgn0034396	CG15097	76.3021	-4.40404	1.75232	-2.51327	0.0119618	0.612207
	FBgn0034294	Muc55B	215.963	-6.60972	2.6352	-2.50824	0.0121334	0.618336
	FBgn0036952	CG6933	416.254	-5.73258	2.29027	-2.50301	0.0123141	0.622699
	FBgn0013467	igl	241.514	-5.72311	2.28691	-2.50256	0.01233	0.622699
	FBgn0039469	TwdlC	469.362	-5.89518	2.35689	-2.50125	0.0123757	0.622699
	FBgn0036106	CG6409	158.159	-4.87361	1.95367	-2.4946	0.01261	0.630167
	FBgn0000303	ChAT	71.559	-5.67573	2.27685	-2.49281	0.0126738	0.630167
	FBgn0004052	Z600	463.255	2.60866	1.04658	2.49256	0.0126826	0.630167
	FBgn0039851	mey	237.415	-2.96859	1.19236	-2.48968	0.0127857	0.631295
	FBgn0036834	CG6836	60.3823	-5.19586	2.08843	-2.48793	0.0128488	0.631295
	FBgn0036612	CG4998	502.176	-4.20487	1.69039	-2.48751	0.0128641	0.631295
	FBgn0035719	tow	101.282	-4.5809	1.84576	-2.48185	0.0130702	0.638709
	FBgn0263456	nwk	206.793	-5.53139	2.23117	-2.47914	0.0131699	0.638709
	FBgn0033658	Twdlbeta	380.289	-4.49845	1.81511	-2.47834	0.0131996	0.638709
	FBgn0283451	br	145.485	-3.11651	1.25791	-2.47753	0.0132295	0.638709
	FBgn0038845	CG10827	59.2888	-5.17799	2.09537	-2.47116	0.0134677	0.647032
	FBgn0034162	CG6426	65.3591	-5.14103	2.08137	-2.47003	0.0135104	0.647032
	FBgn0259245	DIP-beta	39.9216	-5.71732	2.31765	-2.46686	0.0136305	0.650173
	FBgn0038842	hdly	70.8909	-5.97449	2.42416	-2.46456	0.0137182	0.651751
	FBgn0004781	Ccp84Ac	379.349	-5.66721	2.30147	-2.46243	0.0137999	0.652836
	FBgn0038839	Ktl	202.568	-6.55193	2.66413	-2.45931	0.0139203	0.652836
	FBgn0051005	qless	1123.48	-2.02561	0.823718	-2.45911	0.0139282	0.652836
	FBgn0053970	CG33970	156.403	-4.127	1.68131	-2.45463	0.0141029	0.652836
	FBgn0031089	CG9572	81.2627	-4.78387	1.94935	-2.45409	0.0141242	0.652836
	FBgn0028940	Cyp28a5	233.696	-3.89994	1.58934	-2.45381	0.0141352	0.652836
	FBgn0265959	rdgC	54.923	-6.11863	2.49453	-2.45282	0.0141741	0.652836
	FBgn0040799	CG13051	200.381	-6.54217	2.66918	-2.451	0.0142458	0.652836
	FBgn0036469	CG18649	425.349	-5.8146	2.37278	-2.45054	0.014264	0.652836
	FBgn0032299	CG17127	368.688	-5.64753	2.30518	-2.44993	0.0142885	0.652836
	FBgn0039411	dysf	191.558	-2.45431	1.00549	-2.44091	0.0146503	0.666634
	FBgn0038439	Cad89D	84.0689	-5.85439	2.40089	-2.43843	0.0147513	0.666634
	FBgn0267242	asRNA:CR45682	292.071	-4.6847	1.92263	-2.43662	0.0148254	0.666634
	FBgn0033645	CG13196	51.8282	-7.00051	2.87325	-2.43644	0.0148325	0.666634
	FBgn0003093	Pkc98E	584.368	-1.6568	0.680456	-2.43484	0.0148985	0.666634
	FBgn0042118	Cpr65Ax2	412.227	-5.78912	2.37827	-2.43417	0.0149259	0.666634
	FBgn0264489	CG43897	1829.59	-4.37722	1.8007	-2.43084	0.0150638	0.669536
	FBgn0040349	CG3699	257.825	-3.88397	1.59841	-2.4299	0.0151032	0.669536
	FBgn0086900	Cpr65Ax1	407.033	-5.77865	2.38054	-2.42745	0.0152055	0.671574
	FBgn0028879	CG15270	57.8262	-5.34555	2.20461	-2.42472	0.0153202	0.671831
	FBgn0265180	CG44245	733.557	-2.80638	1.1579	-2.42367	0.0153645	0.671831
	FBgn0270928	VAChT	193.274	-6.50967	2.68628	-2.4233	0.0153803	0.671831
	FBgn0050458	CG30458	192.727	-6.50712	2.68765	-2.42112	0.0154727	0.673401
	FBgn0025702	Srpk79D	236.564	-2.19834	0.910372	-2.41477	0.0157453	0.682775
	FBgn0034067	CG8399	656.666	-1.68592	0.699364	-2.41064	0.0159244	0.686525
	FBgn0011236	ken	975.804	-1.51642	0.629796	-2.40779	0.0160494	0.686525
	FBgn0085427	CG34398	218.69	-3.68724	1.5323	-2.40634	0.0161134	0.686525
	FBgn0083951	CG34115	65.0062	-6.73292	2.7985	-2.40591	0.0161325	0.686525
	FBgn0000116	Argk	1806.16	-1.34226	0.557981	-2.40557	0.0161472	0.686525
	FBgn0033250	CG14762	156.907	-5.52978	2.29939	-2.40489	0.0161772	0.686525
	FBgn0051665	wry	114.469	-5.7064	2.37661	-2.40107	0.0163472	0.691279
	FBgn0010549	l(2)03659	142.092	-2.60599	1.08739	-2.39655	0.0165503	0.697394
	FBgn0031857	LUBEL	117.195	-4.93621	2.06263	-2.39316	0.0167039	0.699122
	FBgn0030537	CG12480	340.322	-5.03921	2.10583	-2.39299	0.0167119	0.699122
	FBgn0053547	Rim	231.014	-3.78967	1.58506	-2.39087	0.0168086	0.699122
	FBgn0036563	CG13075	129.238	-4.38322	1.83471	-2.38905	0.016892	0.699122
	FBgn0037127	CG14566	71.0042	-5.20731	2.18058	-2.38804	0.0169386	0.699122
	FBgn0051626	CG31626	787.425	-3.92864	1.6452	-2.38794	0.0169431	0.699122
	FBgn0038028	CG10035	11007.8	1.16309	0.487379	2.38641	0.0170139	0.699622
	FBgn0052694	CG32694	643.674	-4.8494	2.03569	-2.38219	0.0172098	0.702107
	FBgn0036945	Ssk	377.195	-4.45297	1.86934	-2.38211	0.0172139	0.702107
	FBgn0051446	CG31446	62.8193	-6.71199	2.82254	-2.378	0.0174068	0.702107
	FBgn0034159	CG15615	451.229	-5.45548	2.29421	-2.37793	0.01741	0.702107
	FBgn0038180	Cht5	162.306	-5.44846	2.29133	-2.37786	0.0174136	0.702107
	FBgn0039467	CG14253	161.681	-2.70219	1.1377	-2.37513	0.0175429	0.702107
	FBgn0052855	CG32855	98.2585	-4.13072	1.73961	-2.3745	0.0175725	0.702107
	FBgn0046302	CG10650	195.376	-4.66293	1.96397	-2.37424	0.0175853	0.702107
	FBgn0025879	Timp	53.2746	-5.07354	2.13746	-2.37363	0.0176142	0.702107
	FBgn0038130	CG8630	367.667	-5.69357	2.39971	-2.37261	0.0176631	0.702107
	FBgn0041097	robo3	150.893	-5.48415	2.31471	-2.36926	0.0178235	0.706132
	FBgn0086519	Cpr47Eg	678.258	-5.30764	2.24319	-2.36611	0.0179762	0.709606
	FBgn0035545	CG12607	361.927	-5.68052	2.40265	-2.36428	0.0180654	0.709606
	FBgn0028573	prc	739.44	-4.11328	1.74127	-2.36222	0.0181657	0.709606
	FBgn0030805	wus	705.379	1.53062	0.648193	2.36136	0.0182079	0.709606
	FBgn0030763	CG9782	676.299	-4.16211	1.76365	-2.35994	0.018278	0.709606
	FBgn0051176	CG31176	62.3682	-4.34487	1.842	-2.35878	0.0183353	0.709606
	FBgn0036593	CG13048	177.691	-6.43395	2.72796	-2.35852	0.0183481	0.709606
	FBgn0035508	CG15005	147.233	-4.25132	1.80324	-2.3576	0.0183936	0.709606
	FBgn0038873	CG5892	61.179	-6.69597	2.84146	-2.35653	0.0184468	0.709606
	FBgn0032075	Tsp29Fb	322.989	-4.57907	1.95192	-2.34594	0.0189794	0.727746
	FBgn0033294	Mal-A4	73.4074	-5.76273	2.45943	-2.34312	0.0191235	0.730193
	FBgn0004389	bnk	936.394	1.58505	0.676825	2.34189	0.0191862	0.730193
	FBgn0029170	TwdlT	413.777	-5.39559	2.30472	-2.3411	0.0192269	0.730193
	FBgn0052405	Cpr65Av	175.011	-5.42406	2.32132	-2.33663	0.0194584	0.736641
	FBgn0039915	Gat	389.156	-3.65405	1.56725	-2.3315	0.019727	0.742258
	FBgn0053302	Cpr31A	155.205	-4.55729	1.95473	-2.33142	0.0197313	0.742258
	FBgn0260793	2mit	166.544	-4.16634	1.78929	-2.32849	0.0198863	0.743632
	FBgn0014141	cher	1945.71	-1.28795	0.553153	-2.32837	0.0198925	0.743632
	FBgn0033365	CG8170	423.619	-4.5942	1.97589	-2.32512	0.0200654	0.745889
	FBgn0037419	Osi12	58.7187	-6.67138	2.87141	-2.32338	0.0201586	0.745889
	FBgn0250833	CG34461	504.993	-4.43784	1.91046	-2.32292	0.0201836	0.745889
	FBgn0016075	vkg	2522.66	-3.9518	1.70149	-2.32255	0.0202031	0.745889
	FBgn0035398	Cht7	986.085	-4.19571	1.81073	-2.31713	0.0204966	0.754389
	FBgn0264894	CG44085	527.556	-2.94106	1.27267	-2.31094	0.0208362	0.762878
	FBgn0036454	CG17839	105.167	-4.83016	2.09044	-2.3106	0.0208552	0.762878
	FBgn0037099	CG7173	178.147	-4.07397	1.76765	-2.30474	0.021181	0.772426
	FBgn0001256	ImpL1	499.079	-3.68468	1.60141	-2.3009	0.0213973	0.777936
	FBgn0265413	CG44325	301.47	-3.14617	1.36918	-2.29785	0.0215704	0.78073
	FBgn0039804	CG15544	32.3867	-6.35631	2.76693	-2.29724	0.0216051	0.78073
	FBgn0034451	TBCB	562.433	1.83749	0.800536	2.29533	0.0217143	0.781275
	FBgn0004852	Ac76E	130.122	-5.41517	2.35988	-2.29468	0.0217512	0.781275
	FBgn0052645	CG32645	288.198	-3.6187	1.57982	-2.29058	0.0219875	0.783728
	FBgn0050428	CG30428	220.315	4.16976	1.82192	2.28866	0.0220989	0.783728
	FBgn0037515	Sp7	366.165	2.27352	0.993877	2.28752	0.0221654	0.783728
	FBgn0034201	CG17290	388.901	-4.5286	1.98097	-2.28605	0.0222516	0.783728
	FBgn0264753	Rgk1	100.838	-4.57554	2.00165	-2.28589	0.022261	0.783728
	FBgn0036390	CG13738	123.755	-4.02524	1.76108	-2.28567	0.0222738	0.783728
	FBgn0038063	Octbeta2R	55.985	-6.64323	2.90711	-2.28516	0.0223033	0.783728
	FBgn0030884	CG6847	134.422	-5.33869	2.34091	-2.28061	0.0225715	0.783728
	FBgn0029836	CG5928	101.066	-4.79111	2.10115	-2.28023	0.0225941	0.783728
	FBgn0039054	Cow	365.94	-3.6098	1.5832	-2.28007	0.0226037	0.783728
	FBgn0260446	GABA-B-R1	73.6002	-4.40171	1.93067	-2.27989	0.022614	0.783728
	FBgn0031702	fusl	284.008	-4.86513	2.13422	-2.27958	0.0226325	0.783728
	FBgn0260006	drd	463.085	-3.89788	1.71211	-2.27666	0.0228067	0.783728
	FBgn0004242	Syt1	378.459	-3.6954	1.62325	-2.27654	0.0228136	0.783728
	FBgn0267223	asRNA:CR45663	159.649	-6.3371	2.7848	-2.27561	0.0228695	0.783728
	FBgn0030976	CG7378	80.2254	-4.5454	1.99807	-2.2749	0.0229121	0.783728
	FBgn0051792	CG31792	113.763	-2.91224	1.28047	-2.27436	0.0229442	0.783728
	FBgn0010425	epsilonTry	55.1649	-6.6346	2.91837	-2.27339	0.0230025	0.783728
	FBgn0030576	CG15890	136.445	-4.01021	1.7664	-2.27027	0.0231912	0.78552
	FBgn0036640	nxf2	1786.54	1.23122	0.542886	2.26791	0.0233345	0.78552
	FBgn0036288	CG10660	108.342	-3.98152	1.75595	-2.26745	0.0233629	0.78552
	FBgn0036791	CG7271	1343.13	1.90577	0.840809	2.26659	0.0234151	0.78552
	FBgn0033728	Cpr49Ae	54.6181	-6.6288	2.92602	-2.26547	0.0234841	0.78552
	FBgn0259237	CG42335	65.1731	-4.04491	1.78699	-2.26354	0.0236026	0.78552
	FBgn0031561	IM33	301.785	-5.52743	2.4427	-2.26284	0.0236458	0.78552
	FBgn0027556	CG4928	376.481	-3.89166	1.72054	-2.26189	0.0237042	0.78552
	FBgn0003016	osp	1396.57	-1.30648	0.57769	-2.26156	0.0237246	0.78552
	FBgn0035711	CG8519	43.8923	-5.57161	2.46382	-2.26137	0.0237363	0.78552
	FBgn0039611	CG14528	172.549	-3.16379	1.39949	-2.26067	0.0237797	0.78552
	FBgn0003429	slo	247.156	-4.51238	1.99845	-2.25793	0.0239497	0.787061
	FBgn0031866	Nlg2	90.8052	-3.4456	1.52609	-2.2578	0.0239583	0.787061
	FBgn0034718	wdp	277.177	-3.52876	1.56453	-2.25547	0.024104	0.789268
	FBgn0041181	Tep3	133.124	-5.33636	2.36687	-2.25461	0.0241579	0.789268
	FBgn0010263	Rbp9	199.556	-2.18283	0.969992	-2.25036	0.024426	0.794193
	FBgn0036377	CG10710	57.7609	-4.85125	2.156	-2.25011	0.0244418	0.794193
	FBgn0029105	alpha-Catr	36.7681	-6.08599	2.71061	-2.24525	0.024752	0.794595
	FBgn0026754	Ugt37c1	50.5971	-4.89156	2.1794	-2.24446	0.0248031	0.794595
	FBgn0036639	CG4229	153.361	-6.30084	2.80739	-2.24438	0.0248082	0.794595
	FBgn0030617	CG9095	414.033	-3.22078	1.43517	-2.24418	0.0248211	0.794595
	FBgn0005586	Rab3	297.324	-3.78179	1.68572	-2.24342	0.0248695	0.794595
	FBgn0032869	CG17470	169.23	2.51008	1.1197	2.24174	0.0249784	0.794595
	FBgn0039264	CG11786	154.688	-4.5737	2.0403	-2.24169	0.0249816	0.794595
	FBgn0036102	CG12523	152.815	-6.29762	2.80943	-2.2416	0.0249873	0.794595
	FBgn0004780	Ccp84Ad	229.268	-5.33376	2.38332	-2.23795	0.0252242	0.798492
	FBgn0020416	Idgf1	71.5346	-4.67443	2.0895	-2.23711	0.0252794	0.798492
	FBgn0034008	CG8152	205.302	-2.13131	0.952913	-2.23663	0.0253107	0.798492
	FBgn0264599	asRNA:CR43948	94.7035	2.913	1.30367	2.23446	0.0254531	0.800867
	FBgn0031461	daw	74.3191	-5.3995	2.41853	-2.23255	0.0255786	0.802696
	FBgn0052082	IRSp53	373.366	-3.07517	1.37983	-2.22866	0.0258366	0.807308
	FBgn0051475	CG31475	88.2256	-5.51249	2.47386	-2.22829	0.0258609	0.807308
	FBgn0033446	CG1648	528.411	-3.51717	1.57976	-2.22639	0.025988	0.809155
	FBgn0033252	CG12769	693.761	-2.13716	0.96278	-2.21978	0.0264335	0.817614
	FBgn0086708	stv	170.353	-3.60937	1.62657	-2.219	0.0264868	0.817614
	FBgn0051451	lncRNA:CR31451	220.176	-3.59022	1.61812	-2.21876	0.0265029	0.817614
	FBgn0261703	gce	159.543	-2.57249	1.15966	-2.21831	0.0265339	0.817614
	FBgn0037410	Osi2	256.397	-4.76417	2.15244	-2.21338	0.0268714	0.825879
	FBgn0259246	brp	323.269	-3.67634	1.66318	-2.21043	0.0270752	0.828241
	FBgn0045800	Uhg1	1240.67	-1.28807	0.582767	-2.21026	0.0270871	0.828241
	FBgn0034720	Liprin-gamma	195.021	-2.49435	1.12967	-2.20803	0.0272423	0.828858
	FBgn0261799	dsx-c73A	179.956	-3.17195	1.43693	-2.20745	0.0272829	0.828858
	FBgn0038095	Cyp304a1	370.577	-4.2713	1.93577	-2.20652	0.0273479	0.828858
	FBgn0041707	7B2	41.432	-5.51719	2.50101	-2.20598	0.0273853	0.828858
	FBgn0035770	pst	263.54	-2.54585	1.15604	-2.20221	0.0276504	0.829919
	FBgn0037996	CG4830	274.913	-4.60126	2.08946	-2.20213	0.0276561	0.829919
	FBgn0267277	asRNA:CR45713	645.184	-3.66898	1.66661	-2.20146	0.0277035	0.829919
	FBgn0031322	CG5001	186.505	-2.23048	1.01414	-2.19937	0.0278514	0.829919
	FBgn0031579	CG15422	70.7613	-5.53075	2.515	-2.1991	0.0278707	0.829919
	FBgn0035737	Cpr65Ec	144.614	-6.24825	2.84159	-2.19885	0.0278884	0.829919
	FBgn0033968	hui	179.988	-5.20472	2.36731	-2.19858	0.0279075	0.829919
	FBgn0028550	Atf3	226.48	-2.46198	1.12101	-2.19621	0.0280767	0.832322
	FBgn0033874	CG6347	267.887	-5.4267	2.47289	-2.19448	0.0282012	0.832322
	FBgn0262483	Rbp	159.361	-3.71454	1.69301	-2.19404	0.0282326	0.832322
	FBgn0051140	CG31140	352.934	-3.76	1.71411	-2.19355	0.0282675	0.832322
	FBgn0030300	Sk1	49.6974	-6.57481	3.00079	-2.19103	0.0284498	0.834337
	FBgn0037323	CG2663	328.705	-4.12305	1.8821	-2.19067	0.0284759	0.834337
	FBgn0052549	CG32549	1392.23	-1.23167	0.562887	-2.18814	0.0286596	0.834412
	FBgn0030897	Frq1	274.831	-4.24086	1.93909	-2.18703	0.0287404	0.834412
	FBgn0038074	Gnmt	49.4241	-6.57171	3.00529	-2.18672	0.0287631	0.834412
	FBgn0034514	CG13427	4965.85	1.09483	0.501147	2.18465	0.0289143	0.834412
	FBgn0264386	Ca-alpha1T	183.383	-2.8791	1.3179	-2.18461	0.0289174	0.834412
	FBgn0052302	CG32302	123.282	-5.24477	2.40123	-2.1842	0.0289475	0.834412
	FBgn0031184	CG14615	164.782	-2.24127	1.02626	-2.18392	0.0289683	0.834412
	FBgn0030052	CG12065	303.365	-1.95644	0.89668	-2.18187	0.0291194	0.836743
	FBgn0038294	Mf	2187.86	-4.13234	1.89533	-2.18027	0.0292375	0.836886
	FBgn0050069	CG30069	578.793	-3.27684	1.50346	-2.17953	0.029292	0.836886
	FBgn0031097	obst-A	1549.56	-3.57676	1.64159	-2.17884	0.0293438	0.836886
	FBgn0053272	CG33272	140.786	-6.22408	2.85768	-2.17801	0.029405	0.836886
	FBgn0032897	CG9336	390.832	-2.83591	1.30306	-2.17635	0.0295291	0.838417
	FBgn0051781	lncRNA:CR31781	241.635	-4.7051	2.16391	-2.17435	0.0296791	0.840673
	FBgn0039795	Spn100A	126.351	-5.22841	2.40713	-2.17205	0.0298518	0.841705
	FBgn0039453	CG6403	47.6543	-5.7118	2.63059	-2.1713	0.0299083	0.841705
	FBgn0083973	dunk	749.477	1.59719	0.735675	2.17105	0.0299273	0.841705
	FBgn0259233	CG42331	124.92	-4.44032	2.0501	-2.1659	0.0303188	0.8464
	FBgn0037448	CG15186	96.6839	-4.37984	2.02382	-2.16414	0.0304535	0.8464
	FBgn0264488	CG43896	287.124	-4.38664	2.02997	-2.16094	0.0306996	0.8464
	FBgn0035452	CG10359	47.7838	-6.55285	3.03301	-2.16051	0.030733	0.8464
	FBgn0003683	term	1438.19	1.84735	0.855146	2.16028	0.0307512	0.8464
	FBgn0260657	CG42540	95.9291	-4.32455	2.00366	-2.15833	0.0309025	0.8464
	FBgn0085376	CG34347	262.828	-2.08713	0.967325	-2.15763	0.0309569	0.8464
	FBgn0038878	CG3301	21.27	-6.4169	2.97477	-2.15711	0.030997	0.8464
	FBgn0037177	CG14454	235.074	-4.67772	2.16924	-2.15639	0.0310536	0.8464
	FBgn0031081	Nep3	121.49	-3.54223	1.64273	-2.1563	0.0310601	0.8464
	FBgn0034296	CG10912	49.9627	-5.31831	2.46649	-2.15623	0.031066	0.8464
	FBgn0260653	serp	1180.24	-3.91443	1.81543	-2.15621	0.0310674	0.8464
	FBgn0028400	Syt4	205.121	-5.07992	2.35607	-2.1561	0.0310761	0.8464
	FBgn0028675	Sur	115.963	-3.69479	1.71377	-2.15595	0.0310879	0.8464
	FBgn0038339	CG6118	427.329	-4.34409	2.02119	-2.14927	0.0316129	0.858732
	FBgn0003965	v	74.6447	-5.42322	2.52443	-2.14829	0.0316906	0.858888
	FBgn0028542	NimB4	134.772	-6.18475	2.88452	-2.14412	0.0320234	0.860695
	FBgn0053269	CG33269	134.772	-6.18475	2.88452	-2.14412	0.0320234	0.860695
	FBgn0040601	CG13643	106.677	-4.50698	2.10217	-2.14397	0.0320354	0.860695
	FBgn0010423	TpnC47D	634.901	-4.23325	1.97477	-2.14367	0.0320592	0.860695
	FBgn0037521	CG2993	377.243	1.68886	0.788106	2.14294	0.0321182	0.860695
	FBgn0037197	CG13239	72.3934	-4.5425	2.12587	-2.13678	0.0326163	0.869411
	FBgn0085413	CG34384	118.385	-3.14002	1.4698	-2.13636	0.0326498	0.869411
	FBgn0004580	Cbp53E	174.721	-4.14289	1.94012	-2.13538	0.03273	0.869411
	FBgn0033135	Tsp42En	39.9437	-5.78132	2.70748	-2.13532	0.032735	0.869411
	FBgn0033679	CG8888	509.061	-3.79493	1.77921	-2.13292	0.0329309	0.872668
	FBgn0038941	CG7080	240.55	-5.33394	2.50232	-2.1316	0.0330397	0.873612
	FBgn0051098	CG31098	374.084	-1.68427	0.790668	-2.13018	0.0331565	0.874758
	FBgn0267553	lncRNA:CR45893	185.437	-3.78065	1.77603	-2.12871	0.0332784	0.876036
	FBgn0085383	CG34354	72.3282	-5.33287	2.50739	-2.12686	0.0334316	0.878
	FBgn0039719	CG15515	131.492	-6.16257	2.90002	-2.12501	0.0335861	0.878
	FBgn0034731	CG10384	53.7246	-5.5484	2.61243	-2.12385	0.0336831	0.878
	FBgn0250815	Jon65Aiv	138.285	-4.42367	2.08687	-2.11977	0.0340254	0.878
	FBgn0250757	CG42235	50.9906	-4.12979	1.94892	-2.11902	0.034089	0.878
	FBgn0031249	CG11911	222.226	-4.6208	2.1808	-2.11886	0.0341025	0.878
	FBgn0036698	CG7724	294.457	-3.27216	1.54494	-2.11798	0.0341768	0.878
	FBgn0004516	Gad1	235.082	-5.31379	2.50894	-2.11794	0.0341804	0.878
	FBgn0038720	CG6231	519.321	-2.27981	1.07645	-2.11789	0.0341848	0.878
	FBgn0036606	CG13060	234.809	-5.31279	2.50928	-2.11725	0.0342385	0.878
	FBgn0010015	CanA1	61.6758	-4.54307	2.14776	-2.11526	0.0344076	0.878
	FBgn0036599	CG13044	112.682	-5.16362	2.44229	-2.11425	0.034494	0.878
	FBgn0038566	CG14317	1788.95	1.60493	0.759122	2.1142	0.0344984	0.878
	FBgn0034816	CG3085	507.939	1.50393	0.711367	2.11414	0.034503	0.878
	FBgn0040281	Aplip1	61.4024	-4.53972	2.14829	-2.11317	0.0345861	0.878
	FBgn0038641	CG7708	78.9829	-4.3233	2.04672	-2.11231	0.0346602	0.878
	FBgn0039024	CG4721	145.405	-4.30849	2.03986	-2.11215	0.0346735	0.878
	FBgn0030745	CG4239	275.267	-1.90104	0.900076	-2.11209	0.034679	0.878
	FBgn0024980	Syx4	45.0364	-4.3177	2.04514	-2.1112	0.0347549	0.878
	FBgn0262476	CG43066	100.663	-4.46309	2.11482	-2.11038	0.0348255	0.878
	FBgn0085320	CG34291	128.758	-6.14367	2.91345	-2.10873	0.0349682	0.879738
	FBgn0267550	asRNA:CR45890	111.042	-5.15502	2.44697	-2.1067	0.0351439	0.882296
	FBgn0031514	OtopLb	56.0766	-5.332	2.53601	-2.10252	0.0355079	0.889563
	FBgn0032506	CG9395	44.23	-6.5106	3.09877	-2.10103	0.0356383	0.890958
	FBgn0015569	alpha-Est10	89.3827	-2.83394	1.34991	-2.09935	0.0357861	0.891262
	FBgn0036109	Cpr67Fa2	124.906	-4.64132	2.21136	-2.09886	0.0358295	0.891262
	FBgn0025835	CG17707	180.369	-2.76541	1.3179	-2.09834	0.0358747	0.891262
	FBgn0030980	CG7406	226.881	-5.28316	2.51942	-2.09697	0.0359959	0.892415
	FBgn0038676	CG6026	227.506	-3.76794	1.79963	-2.09373	0.0362841	0.897692
	FBgn0034470	Obp56d	101.037	4.68737	2.24099	2.09165	0.0364699	0.899204
	FBgn0031275	GABA-B-R3	61.9229	-3.19557	1.52799	-2.09136	0.036496	0.899204
	FBgn0058198	CG40198	152.105	-4.17351	1.99731	-2.08957	0.0366564	0.900398
	FBgn0040001	FASN3	314.326	-1.95914	0.937774	-2.08914	0.0366955	0.900398
	FBgn0085296	CG34267	125.204	-6.1185	2.93163	-2.08706	0.0368824	0.903127
	FBgn0028886	CG15279	71.0032	-5.35539	2.56727	-2.08603	0.0369762	0.903569
	FBgn0022702	Cht2	599.654	-1.46495	0.703326	-2.08288	0.0372618	0.904581
	FBgn0040827	CG13315	313.932	-3.07919	1.47882	-2.0822	0.0373243	0.904581
	FBgn0259994	OtopLa	563.405	-2.40478	1.15493	-2.08218	0.0373262	0.904581
	FBgn0003065	CG2150	617.341	-3.5065	1.68417	-2.08203	0.03734	0.904581
	FBgn0032773	fon	789.769	-3.95431	1.90165	-2.07941	0.03758	0.904581
	FBgn0003710	tipE	104.037	-3.08314	1.48328	-2.0786	0.0376539	0.904581
	FBgn0051495	CG31495	243.339	-1.8829	0.906203	-2.07779	0.0377286	0.904581
	FBgn0026361	43713	3793.34	1.10675	0.532709	2.07759	0.0377473	0.904581
	FBgn0038975	Nrx-1	185.174	-4.3041	2.07185	-2.07742	0.0377628	0.904581
	FBgn0034903	sona	227.301	-3.9567	1.90475	-2.07727	0.0377762	0.904581
	FBgn0004865	Eip78C	87.2035	-4.16169	2.00603	-2.07459	0.0380242	0.906183
	FBgn0029761	SK	153.055	-3.60793	1.73963	-2.07397	0.0380823	0.906183
	FBgn0030148	CG3106	504.313	-3.87537	1.86939	-2.07306	0.0381665	0.906183
	FBgn0066365	dyl	834.708	-9.74639	4.70237	-2.07265	0.0382045	0.906183
	FBgn0038916	dnd	199.854	-2.13022	1.02787	-2.07245	0.038223	0.906183
	FBgn0033945	CG12868	168.401	-2.12382	1.02651	-2.06898	0.038548	0.90897
	FBgn0035718	CG14820	29.3556	-6.99786	3.38259	-2.06878	0.0385664	0.90897
	FBgn0266144	asRNA:CR44850	122.197	-6.09665	2.9477	-2.06827	0.0386144	0.90897
	FBgn0033667	reb	69.5558	-4.12208	1.99375	-2.0675	0.0386871	0.90897
	FBgn0261534	l(2)34Fc	121.924	-6.09464	2.9492	-2.06654	0.0387772	0.90897
	FBgn0032187	CG4839	133.78	-3.90253	1.88863	-2.06632	0.038798	0.90897
	FBgn0035736	Cpr65Eb	213.759	-5.23163	2.53766	-2.0616	0.0392459	0.917662
	FBgn0034420	CG10737	927.633	-1.45028	0.704834	-2.05762	0.0396269	0.924757
	FBgn0284229	CG46313	125.652	-2.44599	1.18938	-2.05652	0.039732	0.925398
	FBgn0034860	CG9812	41.4963	-6.47657	3.15526	-2.05262	0.040109	0.932358
	FBgn0037130	Syn1	107.764	-2.97291	1.45035	-2.04979	0.0403846	0.936939
	FBgn0038132	CG15887	208.292	-5.20924	2.5457	-2.04629	0.0407276	0.94286
	FBgn0002570	Mal-A1	124.078	-4.4374	2.16954	-2.04532	0.0408232	0.94286
	FBgn0034828	CG13545	199.262	-4.50893	2.2051	-2.04478	0.040877	0.94286
	FBgn0033423	CG1809	40.9495	-6.46959	3.16726	-2.04264	0.0410877	0.945889
	FBgn0051145	CG31145	270.351	-2.23155	1.09374	-2.04029	0.041321	0.949428
	FBgn0035975	PGRP-LA	39.6622	-4.65555	2.28734	-2.03535	0.0418154	0.957916
	FBgn0264750	CG44008	65.5358	-5.29894	2.60478	-2.03432	0.0419197	0.957916
	FBgn0005638	slbo	661.441	-3.16263	1.55475	-2.03418	0.0419339	0.957916
	FBgn0086758	chinmo	1055.46	-2.76342	1.35936	-2.03289	0.0420638	0.957916
	FBgn0037796	CG12814	190.279	-3.6607	1.80099	-2.03261	0.0420921	0.957916
	FBgn0284408	trol	1965.2	-3.05607	1.50586	-2.02946	0.0424115	0.962528
	FBgn0003162	Pu	117.19	-2.39118	1.17883	-2.02844	0.0425151	0.962528
	FBgn0085354	CG34325	63.063	-3.37984	1.6664	-2.02823	0.0425369	0.962528
	FBgn0039758	CG9737	31.413	-5.78277	2.85286	-2.02701	0.0426616	0.963521
	FBgn0005626	ple	123.536	-4.19126	2.07065	-2.02413	0.0429566	0.967163
	FBgn0265089	eIF4E3	32.2194	-4.32039	2.13473	-2.02386	0.042985	0.967163
	FBgn0064237	Idgf5	38.633	-5.58293	2.75982	-2.02293	0.0430799	0.967473
	FBgn0260964	Vmat	215.501	-4.17279	2.06511	-2.02062	0.0433193	0.969446
	FBgn0050489	Cyp12d1-p	152.214	-2.14233	1.06053	-2.02005	0.0433783	0.969446
	FBgn0040393	CG14265	198.997	-5.16958	2.56058	-2.01891	0.0434967	0.969446
	FBgn0036622	CG4753	597.1	-1.40008	0.693562	-2.01868	0.0435209	0.969446
	FBgn0026175	SkpC	31.9508	-4.13612	2.04999	-2.01763	0.04363	0.969446
	FBgn0030358	CG10362	34.2354	-4.45643	2.20908	-2.01732	0.0436622	0.969446
	FBgn0034010	CG8157	509.49	-3.79042	1.8796	-2.0166	0.0437368	0.969446
	FBgn0031762	CG9098	91.2131	-2.9382	1.45835	-2.01475	0.0439313	0.970764
	FBgn0033443	CG1698	115.065	-4.53313	2.25027	-2.01448	0.0439591	0.970764
	FBgn0266956	lncRNA:CR45407	18.2033	6.44423	3.20428	2.01113	0.0443115	0.975863
	FBgn0024897	b6	113.176	-6.02784	3.00013	-2.00919	0.044517	0.975863
	FBgn0052548	CG32548	293.697	-3.62385	1.80366	-2.00917	0.0445191	0.975863
	FBgn0038818	Nep4	106.1	-3.28213	1.63474	-2.00774	0.0446713	0.975863
	FBgn0021768	nudC	1743.52	1.37655	0.685717	2.00746	0.0447012	0.975863
	FBgn0051559	CG31559	130.707	-3.61826	1.8026	-2.00725	0.0447232	0.975863
	FBgn0011704	RnrS	8576.85	0.955477	0.476102	2.00688	0.0447629	0.975863
	FBgn0028704	Nckx30C	302.174	-3.0997	1.54581	-2.00523	0.0449385	0.976632
	FBgn0000227	Bsg25A	1054.04	1.42171	0.709252	2.00452	0.0450148	0.976632
	FBgn0034887	St1	68.9601	-5.20588	2.59786	-2.00391	0.0450793	0.976632
	FBgn0030653	CG7860	170.887	-2.18361	1.09007	-2.00318	0.0451579	0.976632
	FBgn0266377	Pde8	293.713	-2.74456	1.37055	-2.00252	0.045229	0.976632
	FBgn0033724	CG8501	42.0349	-5.14924	2.57211	-2.00196	0.0452895	0.976632
	FBgn0033132	Tsp42Ej	58.1781	-4.37751	2.19183	-1.99719	0.0458047	0.978354
	FBgn0035611	CG13285	191.616	-5.13715	2.57327	-1.99635	0.0458961	0.978354
	FBgn0031343	CG18131	23.4225	-4.75762	2.38466	-1.99509	0.0460328	0.978354
	FBgn0030590	CG9518	180.326	-4.27826	2.14555	-1.99401	0.0461506	0.978354
	FBgn0035695	CG10226	30.2319	-6.7448	3.38454	-1.99283	0.0462805	0.978354
	FBgn0052600	dpr8	52.4068	-4.56831	2.29263	-1.99261	0.0463046	0.978354
	FBgn0085297	CG34268	110.715	-6.00878	3.01566	-1.99253	0.0463133	0.978354
	FBgn0027550	CG6495	57.2382	-3.43129	1.72382	-1.99052	0.0465341	0.978354
	FBgn0034356	Pepck2	861.981	-1.77134	0.889899	-1.9905	0.0465363	0.978354
	FBgn0035875	Cpr66Cb	189.703	-5.12841	2.5767	-1.9903	0.0465578	0.978354
	FBgn0034301	CG5756	486.869	-3.13191	1.57378	-1.99006	0.0465845	0.978354
	FBgn0035360	CG1246	173.046	-3.42165	1.71967	-1.98972	0.0466221	0.978354
	FBgn0035777	CG8563	262.867	-4.18808	2.10522	-1.98938	0.0466593	0.978354
	FBgn0026077	Gasp	2979.7	-3.68268	1.85131	-1.98923	0.0466758	0.978354
	FBgn0039448	TwdlQ	189.156	-5.1259	2.57769	-1.98856	0.0467497	0.978354
	FBgn0000182	BicC	2947.83	3.16625	1.59251	1.98821	0.0467883	0.978354
	FBgn0266459	CG45084	2947.83	3.16625	1.59251	1.98821	0.0467883	0.978354
	FBgn0028543	NimB2	188.882	-5.12464	2.57819	-1.98769	0.0468461	0.978354
	FBgn0034567	CG15651	28.7761	-4.75902	2.39522	-1.98688	0.0469355	0.978506
	FBgn0038181	CG9297	709.218	-3.20744	1.61671	-1.98393	0.0472636	0.981037
	FBgn0000535	eag	196.569	-3.16103	1.59529	-1.98147	0.0475383	0.981037
	FBgn0030588	CG9521	109.075	-5.99543	3.02632	-1.98109	0.0475809	0.981037
	FBgn0034437	CG10051	72.5081	-4.98053	2.51446	-1.98076	0.0476182	0.981037
	FBgn0033128	Tsp42Eg	186.696	-5.1145	2.58221	-1.98066	0.0476289	0.981037
	FBgn0030261	CG15203	37.6691	-6.42648	3.2449	-1.98048	0.0476492	0.981037
	FBgn0085446	CG34417	849.133	-2.62273	1.32456	-1.98008	0.0476946	0.981037
	FBgn0030507	CG11164	1663.63	1.13651	0.574023	1.9799	0.047715	0.981037
	FBgn0283651	CG46301	82.5481	-3.87113	1.95624	-1.97887	0.047831	0.981729
	FBgn0030574	CG9413	168.271	-3.58842	1.81482	-1.97728	0.0480096	0.983702
	FBgn0035557	CG11353	184.509	-5.10423	2.58631	-1.97355	0.0484326	0.990666
	FBgn0029838	CG4666	184.235	-5.10293	2.58683	-1.97266	0.0485346	0.991052
	FBgn0031914	CG5973	428.975	-3.10382	1.57451	-1.9713	0.0486901	0.99253
	FBgn0032283	CG7296	191.223	-2.70266	1.37221	-1.96957	0.048888	0.99452
	FBgn0029864	CG15894	74.8366	-4.21164	2.13899	-1.96899	0.0489546	0.99452
	FBgn0033730	Cpr49Ag	106.888	-5.97732	3.04097	-1.9656	0.0493447	1
	FBgn0033978	Cyp6a23	163.116	-2.31741	1.1799	-1.96408	0.0495205	1
	FBgn0040496	CG17104	106.341	-5.97274	3.0447	-1.96168	0.0497993	1
	FBgn0032946	nrv3	589.573	-3.45947	1.76385	-1.96132	0.0498417	1
	FBgn0043471	kappaTry	36.5756	-6.41159	3.27317	-1.95884	0.0501321	1
	FBgn0085243	CG34214	737.905	1.9314	0.986029	1.95877	0.0501403	1
	FBgn0027356	Amph	1388.75	-1.14383	0.584457	-1.95709	0.0503369	1
	FBgn0029681	CG15239	631.322	-3.80374	1.94368	-1.95698	0.0503503	1
	FBgn0029690	CG6414	60.3315	-3.09245	1.58026	-1.95692	0.0503569	1
	FBgn0086913	Rab26	52.775	-5.23905	2.68156	-1.95374	0.0507324	1
	FBgn0053513	Nmdar2	69.2539	-4.11651	2.10743	-1.95333	0.0507803	1
	FBgn0014469	Cyp4e2	521.643	-1.48772	0.762531	-1.95103	0.0510534	1
	FBgn0037487	thw	104.701	-5.95886	3.05611	-1.94982	0.0511974	1
	FBgn0262018	CadN2	48.5907	-5.14023	2.63704	-1.94924	0.0512669	1
	FBgn0031937	CG13795	167.528	-2.93173	1.50771	-1.94449	0.0518359	1
	FBgn0010383	Cyp18a1	281.961	-3.06867	1.57824	-1.94436	0.0518516	1
	FBgn0083949	side-III	56.6817	-4.23077	2.17609	-1.94421	0.0518702	1
	FBgn0261526	NT1	87.2597	-3.97888	2.0474	-1.94339	0.0519695	1
	FBgn0028481	CG4341	94.2787	-3.52739	1.81603	-1.94236	0.0520938	1
	FBgn0052017	CG32017	120.299	-2.95134	1.52045	-1.9411	0.0522464	1
	FBgn0030065	CG12075	382.139	-1.7656	0.909847	-1.94055	0.0523133	1
	FBgn0001311	kkv	489.387	-2.45869	1.26719	-1.94026	0.0523479	1
	FBgn0034295	CG10911	103.334	-5.94713	3.06584	-1.93981	0.0524031	1
	FBgn0033873	CG6337	174.12	-5.05422	2.60699	-1.93872	0.052535	1
	FBgn0020639	Lcp65Af	127.619	-4.03489	2.08218	-1.93782	0.0526451	1
	FBgn0028518	CG18480	80.497	-3.0146	1.55616	-1.9372	0.0527213	1
	FBgn0263846	CG43707	81.9361	-3.89462	2.01155	-1.93613	0.0528523	1
	FBgn0031942	CG7203	173.3	-5.0501	2.60871	-1.93586	0.0528843	1
	FBgn0035427	ckd	102.241	-5.93764	3.07377	-1.93171	0.0533952	1
	FBgn0015575	alpha-Est7	68.9042	-3.2806	1.70132	-1.92827	0.0538219	1
	FBgn0027654	jdp	120.518	-3.49907	1.81551	-1.92732	0.0539397	1
	FBgn0031627	fipi	76.944	-5.02818	2.60982	-1.92664	0.0540248	1
	FBgn0031012	CG8051	93.8125	-3.79369	1.97021	-1.92552	0.0541644	1
	FBgn0039380	CG5890	53.435	-4.12024	2.14001	-1.92533	0.0541875	1
	FBgn0270926	AsnS	1623.68	1.33396	0.693139	1.92452	0.0542897	1
	FBgn0030913	CG6123	30.4971	-5.23205	2.71929	-1.92405	0.0543479	1
	FBgn0035636	Cralbp	233.052	-2.99015	1.55422	-1.92389	0.054368	1
	FBgn0035090	CG2736	97.1654	-4.18742	2.17749	-1.92305	0.0544741	1
	FBgn0000064	Ald	6961.99	-1.06753	0.555472	-1.92184	0.0546257	1
	FBgn0033541	CG12934	186.643	-3.52296	1.83322	-1.92173	0.0546396	1
	FBgn0034011	CG8160	227.329	-4.07987	2.12407	-1.92078	0.0547594	1
	FBgn0036321	CG14120	100.601	-5.92322	3.08594	-1.91942	0.0549312	1
	FBgn0035642	CG18586	570.862	2.50785	1.31088	1.91311	0.0557342	1
	FBgn0051343	CG31343	303.859	-3.5917	1.87814	-1.91237	0.055829	1
	FBgn0004034	y	1044.41	-1.42416	0.745062	-1.91147	0.0559439	1
	FBgn0037326	CG14669	61.5943	-3.89801	2.04023	-1.91057	0.0560595	1
	FBgn0030706	Lrp4	73.6811	-4.00556	2.09861	-1.90867	0.0563041	1
	FBgn0004619	GluRIA	38.9626	-5.34475	2.80127	-1.90797	0.0563945	1
	FBgn0033304	Cyp6a13	336.631	1.91769	1.00521	1.90776	0.0564224	1
	FBgn0031306	CG4577	71.1389	-4.19972	2.20216	-1.90709	0.0565086	1
	FBgn0284234	CG46318	29.1618	-4.59691	2.41174	-1.90605	0.0566438	1
	FBgn0037204	CG11131	203	-3.79434	1.9907	-1.90603	0.0566458	1
	FBgn0265186	CG44251	51.4535	-3.66261	1.92814	-1.89955	0.0574917	1
	FBgn0052499	Cda4	759.727	-3.13933	1.65392	-1.89812	0.0576807	1
	FBgn0030174	CG15312	560.262	-1.48383	0.78198	-1.89753	0.0577579	1
	FBgn0030340	CG15740	1111	-7.92437	4.1765	-1.89737	0.0577789	1
	FBgn0085395	Shawl	24.1615	-6.81787	3.59358	-1.89724	0.0577968	1
	FBgn0023479	teq	397.082	-2.35687	1.24258	-1.89675	0.0578609	1
	FBgn0051036	CG31036	33.5685	-6.36921	3.35815	-1.89664	0.057875	1
	FBgn0001083	fw	188.614	-2.52942	1.33389	-1.89627	0.0579241	1
	FBgn0261928	CG42795	50.4594	-3.9879	2.10347	-1.89587	0.0579773	1
	FBgn0260943	Rbp6	428.39	-2.43689	1.28562	-1.89549	0.0580273	1
	FBgn0036208	CG10361	33.7369	-3.78747	1.99924	-1.89445	0.0581648	1
	FBgn0031432	Cyp309a1	84.8126	-3.31709	1.75234	-1.89295	0.0583641	1
	FBgn0035904	GstO3	73.5051	-3.19895	1.69081	-1.89196	0.058496	1
	FBgn0033760	CG8785	124.295	-4.65056	2.45827	-1.89181	0.0585168	1
	FBgn0027491	Cdk5alpha	175.258	-3.18385	1.6841	-1.89054	0.0586858	1
	FBgn0029508	Tsp42Ea	639.133	-2.33477	1.23499	-1.89051	0.0586893	1
	FBgn0034070	SP2353	225.058	-3.12385	1.65526	-1.88723	0.0591293	1
	FBgn0038134	wntD	471.746	1.40036	0.742647	1.88564	0.0593434	1
	FBgn0038135	CG8773	145.864	-3.84181	2.03878	-1.88437	0.0595148	1
	FBgn0035287	CG13937	87.7883	-4.79416	2.54944	-1.88047	0.0600435	1
	FBgn0032010	CG8086	175.998	-2.95721	1.5727	-1.88035	0.0600607	1
	FBgn0001991	Ca-alpha1D	337.296	-2.58503	1.37547	-1.87938	0.0601926	1
	FBgn0053110	CG33110	157.445	-4.96877	2.64492	-1.87861	0.0602983	1
	FBgn0264443	CG43861	43.6018	-4.34341	2.31452	-1.8766	0.0605736	1
	FBgn0038017	CG4115	1104.33	-3.77256	2.01042	-1.87651	0.0605857	1
	FBgn0035543	CG15020	25.3989	-5.6665	3.0204	-1.87607	0.0606451	1
	FBgn0086906	sls	1720.3	-2.33141	1.24293	-1.87574	0.0606907	1
	FBgn0039217	CG13627	156.625	-4.96341	2.64696	-1.87514	0.0607737	1
	FBgn0284232	CG46316	156.351	-4.96188	2.64764	-1.87408	0.0609198	1
	FBgn0037125	CG14573	106.251	-4.84633	2.58708	-1.87328	0.0610294	1
	FBgn0038237	Pde6	87.0243	-2.71726	1.45081	-1.87293	0.0610776	1
	FBgn0039620	wat	198.462	-3.56568	1.9041	-1.87263	0.0611191	1
	FBgn0051663	CG31663	49.8384	-5.0226	2.68295	-1.87204	0.0612005	1
	FBgn0033130	Tsp42Ei	94.3132	-5.86665	3.13578	-1.87087	0.0613626	1
	FBgn0003863	alphaTry	141.684	-3.4538	1.8496	-1.86733	0.0618561	1
	FBgn0023000	mth	281.606	-1.6199	0.868159	-1.8659	0.0620551	1
	FBgn0034709	Swim	351.873	-2.85495	1.53031	-1.86561	0.062096	1
	FBgn0003886	alphaTub85E	188.253	-2.97592	1.59544	-1.86526	0.0621446	1
	FBgn0031033	CG14219	63.0673	-3.04729	1.63467	-1.86416	0.0622996	1
	FBgn0050456	CG30456	81.3176	-3.3588	1.80256	-1.86335	0.0624134	1
	FBgn0002577	m	148.407	-2.76325	1.48473	-1.86111	0.0627282	1
	FBgn0022359	Sodh-2	248.468	-1.64308	0.8836	-1.85953	0.0629519	1
	FBgn0028996	onecut	368.647	-2.06654	1.11173	-1.85885	0.063048	1
	FBgn0000037	mAChR-A	91.0045	-3.97096	2.13881	-1.85662	0.0633648	1
	FBgn0004783	Ccp84Aa	92.3996	-5.84948	3.15205	-1.85577	0.0634861	1
	FBgn0029863	CG3823	35.9555	-5.29586	2.85392	-1.85564	0.0635045	1
	FBgn0085414	dpr12	85.8305	-4.80429	2.58977	-1.8551	0.0635818	1
	FBgn0030160	CG9691	151.157	-4.93158	2.66102	-1.85327	0.0638439	1
	FBgn0032797	Hasp	114.546	-3.45923	1.86679	-1.85303	0.0638778	1
	FBgn0033702	CG8854	85.6838	-4.09138	2.20801	-1.85297	0.063886	1
	FBgn0029962	CG1402	52.011	-5.05747	2.72943	-1.85294	0.0638909	1
	FBgn0035131	mthl9	121.744	-3.58332	1.93489	-1.85195	0.0640328	1
	FBgn0051871	CG31871	127.105	-2.88783	1.56274	-1.84792	0.0646139	1
	FBgn0036108	Cpr67Fa1	162.076	-3.98743	2.15819	-1.84758	0.064663	1
	FBgn0016032	lbm	181.677	-3.70426	2.00513	-1.84739	0.0646901	1
	FBgn0034755	CG3746	48.8426	-3.69368	1.99943	-1.84736	0.0646947	1
	FBgn0261046	Dscam3	48.5868	-5.09378	2.76052	-1.84523	0.0650042	1
	FBgn0036597	CG4962	91.0327	-5.83628	3.164	-1.84459	0.065097	1
	FBgn0040060	yip7	91.5632	-4.49257	2.43559	-1.84455	0.0651025	1
	FBgn0285944	para	181.444	-2.7743	1.50502	-1.84336	0.0652762	1
	FBgn0036391	CG17364	22.609	-5.72216	3.10763	-1.84133	0.0655734	1
	FBgn0035779	CG8562	160.709	-3.97801	2.16043	-1.8413	0.0655775	1
	FBgn0035006	CG4563	156.745	-3.39009	1.84499	-1.83746	0.066142	1
	FBgn0002939	ninaD	22.5213	-6.7521	3.67581	-1.8369	0.0662246	1
	FBgn0037427	Osi17	79.5933	-3.91696	2.13276	-1.83657	0.0662741	1
	FBgn0035696	Best2	83.2133	-3.05939	1.66589	-1.83649	0.0662855	1
	FBgn0004513	Mdr65	89.9392	-5.82559	3.17377	-1.83554	0.0664254	1
	FBgn0263038	CG43333	511.982	-4.15717	2.26639	-1.83427	0.0666146	1
	FBgn0243586	Tb	387.333	-4.77586	2.60419	-1.83391	0.0666667	1
	FBgn0030613	Rab3-GEF	155.593	-2.61669	1.42721	-1.83344	0.0667375	1
	FBgn0034406	Jheh3	275.203	-1.66489	0.9094	-1.83076	0.0671366	1
	FBgn0005564	Shal	176.48	-2.45136	1.33915	-1.83052	0.0671715	1
	FBgn0004427	LysD	30.5614	-6.32448	3.45581	-1.8301	0.0672348	1
	FBgn0032652	CG6870	30.5614	-6.32448	3.45581	-1.8301	0.0672348	1
	FBgn0024941	RSG7	83.3225	-3.20888	1.75374	-1.82973	0.0672896	1
	FBgn0267037	asRNA:CR45481	67.6368	-2.72792	1.49244	-1.82783	0.0675757	1
	FBgn0051374	sals	230.216	-2.37053	1.29841	-1.82572	0.0678925	1
	FBgn0034030	CG8192	269.068	-2.94117	1.61376	-1.82256	0.0683695	1
	FBgn0029994	Ldsdh1	158.467	-2.60869	1.4314	-1.82247	0.0683834	1
	FBgn0027790	GV1	252.829	-3.47375	1.90688	-1.8217	0.0685013	1
	FBgn0030981	CG14191	153.255	-3.79561	2.08463	-1.82076	0.0686428	1
	FBgn0035726	CG9953	4040.48	1.26726	0.696404	1.81972	0.0688019	1
	FBgn0040732	CG16926	136.814	-3.17895	1.74736	-1.81929	0.0688678	1
	FBgn0264273	Sema2b	170.365	-2.61947	1.44107	-1.81773	0.0691055	1
	FBgn0035043	CG4781	87.7522	-5.80505	3.19391	-1.81754	0.0691351	1
	FBgn0250908	beat-VII	30.0147	-6.31607	3.47518	-1.81748	0.0691432	1
	FBgn0040211	hgo	26.9433	-5.11859	2.81808	-1.81634	0.0693184	1
	FBgn0033979	Cyp6a19	1218.63	2.9767	1.63933	1.8158	0.069401	1
	FBgn0262353	lncRNA:CR43051	57.5894	-3.2301	1.7792	-1.81548	0.0694505	1
	FBgn0027610	Dic1	513.295	-1.2792	0.705455	-1.81329	0.0697865	1
	FBgn0261113	Xrp1	1500.16	-1.99932	1.10309	-1.81247	0.0699134	1
	FBgn0036659	CG9701	27.2881	-4.0128	2.21471	-1.81188	0.0700045	1
	FBgn0030828	CG5162	113.817	-3.52716	1.94691	-1.81167	0.0700367	1
	FBgn0039008	CG6972	110.817	-3.92497	2.16698	-1.81126	0.0701	1
	FBgn0031560	CG16713	86.9321	-5.7982	3.20169	-1.81098	0.0701434	1
	FBgn0038526	CG14327	86.9321	-5.7982	3.20169	-1.81098	0.0701434	1
	eCFP	#N/A	1062.25	-1.38481	0.76537	-1.80933	0.0703994	1
	FBgn0000448	Hr3	141.421	-2.73045	1.50991	-1.80836	0.0705507	1
	FBgn0260499	qvr	125.652	-3.99747	2.21081	-1.80815	0.0705836	1
	FBgn0004649	yl	5161.9	2.68017	1.48244	1.80795	0.0706144	1
	FBgn0053988	Mid1	281.682	-2.56716	1.42023	-1.80757	0.0706741	1
	FBgn0038422	CG14880	98.7793	-4.62823	2.56156	-1.8068	0.070793	1
	FBgn0259736	CG42390	199.981	-2.63484	1.45942	-1.8054	0.0710126	1
	FBgn0261341	verm	2660.34	-3.13047	1.73787	-1.80133	0.0716516	1
	FBgn0028920	CG8997	24.033	-5.01669	2.78545	-1.80103	0.0716976	1
	FBgn0243486	rdo	29.1946	-6.30329	3.50527	-1.79823	0.07214	1
	FBgn0265597	rad	88.8155	-3.44913	1.92177	-1.79477	0.0726904	1
	FBgn0031957	TwdlE	214.746	-3.67719	2.04969	-1.79402	0.07281	1
	FBgn0038366	CG4576	300.556	-2.76417	1.5414	-1.79329	0.0729263	1
	FBgn0034829	CG9899	27.1524	-4.83121	2.69916	-1.7899	0.0734708	1
	FBgn0039031	Gbp3	19.4019	-6.82515	3.81513	-1.78897	0.0736202	1
	FBgn0031562	CG3604	84.4718	-5.76862	3.22567	-1.78835	0.0737196	1
	FBgn0027584	CG4757	86.3691	-4.41599	2.46935	-1.78832	0.0737237	1
	FBgn0035546	CG11345	93.5301	-3.66767	2.05387	-1.78573	0.0741422	1
	FBgn0051973	Cda5	688.37	-2.15985	1.20958	-1.78562	0.0741612	1
	FBgn0283427	FASN1	566.779	-1.86566	1.04498	-1.78535	0.074205	1
	FBgn0086675	fne	577.603	-2.27491	1.27646	-1.7822	0.0747158	1
	FBgn0034394	CG15096	97.4881	-3.19592	1.79396	-1.78149	0.0748318	1
	FBgn0032244	RfC3	637.809	1.22895	0.69013	1.78075	0.0749528	1
	FBgn0013342	nSyb	472.047	-2.8698	1.61179	-1.78051	0.074993	1
	FBgn0034335	GstE1	903.375	1.16467	0.654302	1.78002	0.0750728	1
	FBgn0030156	CG15247	31.8549	-5.22394	2.93757	-1.77832	0.0753519	1
	FBgn0011695	EbpIII	141.83	-3.0222	1.6997	-1.77808	0.0753901	1
	FBgn0261836	Msp300	1806.25	-2.22871	1.25357	-1.77789	0.0754218	1
	FBgn0039945	CG17159	1158.59	1.04845	0.590261	1.77625	0.0756912	1
	FBgn0284435	tyn	765.442	-1.75851	0.991718	-1.77319	0.076197	1
	FBgn0002789	Mp20	1469.5	-7.67916	4.33376	-1.77194	0.0764044	1
	FBgn0032151	nAChRalpha6	117.178	-3.943	2.22556	-1.77169	0.0764466	1
	FBgn0031568	CG10019	62.591	-3.93599	2.22275	-1.77077	0.0765982	1
	FBgn0004782	Ccp84Ab	82.2848	-5.74912	3.24801	-1.77004	0.0767198	1
	FBgn0266434	CG45064	82.0114	-5.74619	3.25086	-1.76759	0.0771295	1
	FBgn0266435	CG45065	82.0114	-5.74619	3.25086	-1.76759	0.0771295	1
	FBgn0035477	CG14982	31.3082	-5.21382	2.94995	-1.76743	0.0771566	1
	FBgn0039332	alrm	122.564	-3.62722	2.0533	-1.76653	0.077307	1
	FBgn0266819	asRNA:CR45281	47.8371	-4.87175	2.75962	-1.76537	0.0775015	1
	FBgn0000567	Eip74EF	166.066	-3.08426	1.74769	-1.76477	0.0776025	1
	FBgn0263773	fok	1272.18	-1.02289	0.579885	-1.76394	0.0777413	1
	FBgn0028537	CG31775	1774.42	-1.89967	1.07699	-1.76386	0.0777557	1
	FBgn0260954	CG42586	1774.42	-1.89967	1.07699	-1.76386	0.0777557	1
	FBgn0033464	CG1441	328.285	-4.6522	2.63881	-1.76299	0.0779025	1
	FBgn0038629	CG14304	102.626	-3.40021	1.93038	-1.76142	0.0781676	1
	FBgn0039051	CG17109	100.429	-3.85199	2.18947	-1.75932	0.0785227	1
	FBgn0031435	Elba2	3193.48	1.24082	0.705311	1.75925	0.0785347	1
	FBgn0040993	CG17325	129.561	-4.79486	2.72599	-1.75894	0.0785874	1
	FBgn0259201	CG42305	129.561	-4.79486	2.72599	-1.75894	0.0785874	1
	FBgn0262617	CG43143	892.75	-1.15216	0.655089	-1.75878	0.0786142	1
	FBgn0011722	Tig	1261.45	-2.71286	1.54439	-1.75659	0.0789874	1
	FBgn0016975	stnB	162.436	-2.61179	1.48729	-1.75608	0.0790756	1
	FBgn0016976	stnA	162.436	-2.61179	1.48729	-1.75608	0.0790756	1
	FBgn0029950	CG9657	25.0297	-5.05158	2.8799	-1.75408	0.0794159	1
	FBgn0053481	dpr7	167.763	-2.2584	1.28801	-1.75341	0.0795325	1
	FBgn0033919	CG8547	467.767	-2.33364	1.33153	-1.7526	0.079671	1
	FBgn0259938	cwo	774.885	-1.24704	0.711862	-1.7518	0.0798077	1
	FBgn0038118	timeout	2234.4	1.2532	0.716143	1.74993	0.0801306	1
	FBgn0040798	CG13069	127.374	-4.78067	2.73357	-1.74887	0.0803131	1
	FBgn0053503	Cyp12d1-d	138.886	-1.95599	1.11855	-1.74869	0.0803448	1
	FBgn0085411	CG34382	292.876	-2.69867	1.54425	-1.74755	0.0805411	1
	FBgn0029906	xit	586.077	1.19528	0.684144	1.74712	0.0806171	1
	FBgn0036367	CG10116	31.1	-4.85934	2.78145	-1.74705	0.0806278	1
	FBgn0024963	GluClalpha	206.356	-2.70609	1.55051	-1.74529	0.0809339	1
	FBgn0051760	CG31760	61.4946	-3.81995	2.18886	-1.74518	0.080954	1
	FBgn0016013	Faa	74.3288	-3.82487	2.19238	-1.74462	0.0810502	1
	FBgn0032335	CG14915	302.912	2.09114	1.19894	1.74415	0.0811328	1
	FBgn0039043	CG17121	82.2686	-4.35194	2.49849	-1.74183	0.0815387	1
	FBgn0261803	CG42749	82.3222	-3.33621	1.91549	-1.7417	0.0815607	1
	FBgn0002868	MtnA	315.21	-2.61798	1.50341	-1.74136	0.0816204	1
	FBgn0029896	CG3168	303.984	-2.83918	1.63059	-1.74119	0.0816494	1
	FBgn0024509	Sec13	2773.88	0.912213	0.524331	1.73977	0.0818999	1
	FBgn0035792	CG7548	79.0044	-5.71199	3.28332	-1.7397	0.0819121	1
	FBgn0001253	ImpE1	355.993	-2.62197	1.50737	-1.73943	0.081959	1
	FBgn0039439	TwdlK	78.731	-5.70894	3.28637	-1.73716	0.0823593	1
	FBgn0039226	Ude	228.393	-1.84353	1.06133	-1.737	0.0823866	1
	FBgn0004652	fru	42.5002	-3.88186	2.23618	-1.73593	0.0825757	1
	FBgn0060296	pain	127.921	-3.22553	1.85816	-1.73587	0.0825868	1
	FBgn0030102	SmydA-9	40.4323	-3.7362	2.15264	-1.73564	0.0826281	1
	FBgn0039081	Irk2	74.8957	-4.63496	2.67322	-1.73385	0.082945	1
	FBgn0263598	Vha68-2	5058.35	-1.10055	0.634867	-1.73352	0.083004	1
	FBgn0051266	CG31266	26.4609	-6.25898	3.61579	-1.73102	0.083449	1
	FBgn0020269	mspo	196.477	-2.80427	1.62109	-1.72987	0.0836533	1
	FBgn0035856	CG13679	104.995	-3.33269	1.92666	-1.72978	0.0836704	1
	FBgn0259678	sqa	108.156	-3.88045	2.24338	-1.72973	0.0836778	1
	FBgn0037179	CG14453	303.681	-4.59387	2.65647	-1.72931	0.0837536	1
	FBgn0038412	Zip89B	66.3541	-2.85266	1.65007	-1.72882	0.0838421	1
	FBgn0029506	Tsp42Ee	2495.2	-1.02657	0.59433	-1.72727	0.0841185	1
	FBgn0032068	LManV	301.494	-4.58845	2.6582	-1.72615	0.0843208	1
	FBgn0261804	CG42750	39.8389	-4.96443	2.87808	-1.72491	0.0845431	1
	FBgn0039435	TwdlP	122.18	-4.74409	2.75246	-1.72358	0.0847835	1
	FBgn0030040	CG15347	287.822	-2.6754	1.55313	-1.72259	0.084963	1
	FBgn0011822	Pgcl	30.1504	-4.22315	2.45222	-1.72217	0.0850379	1
	FBgn0265296	Dscam2	163.896	-2.17303	1.26351	-1.71984	0.0854619	1
	FBgn0022382	Pka-R2	889.456	-1.1677	0.679111	-1.71946	0.0855313	1
	FBgn0037870	CG18577	17.4321	-6.80621	3.95842	-1.71943	0.0855369	1
	FBgn0034399	CG15083	605.879	1.22138	0.710648	1.71869	0.0856715	1
	FBgn0035710	SP1173	1068.51	-2.40014	1.39652	-1.71866	0.0856762	1
	FBgn0015037	Cyp4p1	58.7908	-4.58896	2.67012	-1.71863	0.0856811	1
	FBgn0051086	CG31086	67.3679	-3.90689	2.27413	-1.71797	0.0858016	1
	FBgn0030742	CG9919	175.117	-2.33453	1.35933	-1.71741	0.0859046	1
	FBgn0039647	jus	194.531	-3.25545	1.89575	-1.71723	0.0859363	1
	FBgn0025814	Mgstl	897.832	1.43968	0.838477	1.71702	0.085976	1
	FBgn0275432	asRNA:CR46264	285.27	2.08228	1.21301	1.71663	0.0860474	1
	FBgn0025391	Scgdelta	116.121	-3.3435	1.9491	-1.71541	0.0862706	1
	FBgn0051522	CG31522	3017.41	-1.73983	1.01483	-1.7144	0.0864552	1
	FBgn0085753	28SrRNA-Psi:CR40596	1155.39	1.13278	0.661001	1.71373	0.0865785	1
	FBgn0037387	CG1213	76.2706	-5.67984	3.3146	-1.71358	0.0866053	1
	FBgn0039440	TwdlJ	76.2706	-5.67984	3.3146	-1.71358	0.0866053	1
	FBgn0028938	CG16886	781.861	-2.71664	1.58617	-1.71271	0.0867662	1
	FBgn0083977	CG34141	172.409	-2.68001	1.5654	-1.71202	0.0868924	1
	FBgn0031737	obst-E	384.318	-3.92664	2.2971	-1.70939	0.0873785	1
	FBgn0053508	ppk13	19.4112	-4.13141	2.41708	-1.70925	0.0874038	1
	FBgn0028863	CG4587	75.7239	-5.67354	3.32107	-1.70834	0.0875724	1
	FBgn0065094	snmRNA:419	75.7239	-5.67354	3.32107	-1.70834	0.0875724	1
	FBgn0040571	CG17193	34.6457	-4.45756	2.61129	-1.70703	0.0878157	1
	FBgn0001321	knk	83.0686	-3.51899	2.06211	-1.70651	0.087914	1
	FBgn0083963	Nlg3	42.8612	-3.73666	2.18989	-1.70632	0.0879484	1
	FBgn0041605	cpx	687.156	-2.71146	1.59025	-1.70506	0.0881841	1
	FBgn0039084	CG10175	118.353	-4.71613	2.76724	-1.70427	0.0883308	1
	FBgn0034439	CG10062	21.3545	-5.43462	3.18896	-1.7042	0.0883443	1
	FBgn0036949	CG7290	59.1024	-3.66621	2.15216	-1.7035	0.0884746	1
	FBgn0050457	CG30457	947.012	-7.32328	4.29905	-1.70347	0.0884808	1
	FBgn0053271	CG33271	74.9038	-5.664	3.33093	-1.70043	0.0890504	1
	FBgn0023179	amon	74.2665	-4.62655	2.72175	-1.69984	0.0891602	1
	FBgn0041712	yellow-d	50.3532	-3.01331	1.77559	-1.69707	0.0896828	1
	FBgn0032479	CG16974	5211.06	-0.887834	0.524352	-1.6932	0.0904169	1
	FBgn0029728	CG2861	27.4065	-3.87573	2.289	-1.6932	0.0904181	1
	FBgn0033368	CG13743	18.8785	-4.46694	2.64019	-1.6919	0.0906642	1
	FBgn0004779	Ccp84Ae	73.8103	-5.65113	3.34434	-1.68976	0.0910735	1
	FBgn0036678	CG11905	292.05	-2.12379	1.2572	-1.68929	0.091163	1
	FBgn0035742	CG8629	61.034	-4.51507	2.67393	-1.68855	0.0913057	1
	FBgn0284237	CG46321	110.611	-2.62708	1.55593	-1.68843	0.0913297	1
	FBgn0036985	zye	233.702	-3.20778	1.90122	-1.68722	0.0915619	1
	FBgn0036349	SNCF	917.805	1.63563	0.96969	1.68675	0.0916509	1
	FBgn0036765	CG7408	168.971	-2.24669	1.33229	-1.68634	0.0917299	1
	FBgn0085195	CG34166	83.0805	-4.09558	2.42954	-1.68574	0.0918454	1
	FBgn0053281	CG33281	17.8178	-6.64881	3.94669	-1.68466	0.092055	1
	FBgn0259216	RhoGAP102A	168.4	-2.29895	1.36508	-1.68411	0.0921597	1
	FBgn0033354	FANCI	1390.25	0.947584	0.563095	1.68281	0.0924111	1
	FBgn0052183	Ccn	33.7604	-4.09628	2.43432	-1.68272	0.09243	1
	FBgn0264001	bru3	381.494	-2.14657	1.27619	-1.68201	0.0925663	1
	FBgn0030161	CG15249	72.9902	-5.64137	3.3546	-1.68168	0.0926313	1
	FBgn0261565	Lmpt	586.427	-2.24828	1.33792	-1.68043	0.0928737	1
	FBgn0037424	Osi15	2365.59	-7.70667	4.58821	-1.67967	0.093022	1
	FBgn0259101	CG42249	20.1171	-6.4962	3.86952	-1.67881	0.0931888	1
	FBgn0085475	CG34446	22.8427	-4.96888	2.96002	-1.67867	0.0932173	1
	FBgn0010434	cora	2837.13	-1.54418	0.920044	-1.67837	0.0932742	1
	FBgn0003285	rst	1353.73	-1.05287	0.627341	-1.67831	0.0932869	1
	FBgn0001258	Ldh	644.736	-1.99166	1.18685	-1.67811	0.0933263	1
	FBgn0039737	CG7920	1560.02	-1.07433	0.642187	-1.67292	0.0943422	1
	FBgn0003499	sr	130.964	-2.57084	1.53692	-1.67273	0.0943806	1
	FBgn0085428	Nox	113.506	-2.52713	1.51245	-1.67088	0.0947449	1
	FBgn0040797	CG13066	71.8967	-5.62818	3.36859	-1.67078	0.0947643	1
	FBgn0039944	CG17162	1251.27	0.973629	0.582943	1.6702	0.0948805	1
	FBgn0039343	CG5111	40.2799	-2.98914	1.78978	-1.67012	0.0948958	1
	FBgn0039470	CG6296	18.4207	-6.56211	3.92971	-1.66987	0.0949453	1
	FBgn0264746	CG44004	16.5044	-4.5441	2.72169	-1.66959	0.0950012	1
	FBgn0038679	CG6040	171.072	-2.60309	1.56066	-1.66795	0.0953266	1
	FBgn0267657	asRNA:CR45995	264.042	-4.48904	2.69178	-1.66769	0.0953781	1
	FBgn0033246	ACC	1058.74	-1.16649	0.699569	-1.66744	0.0954261	1
	FBgn0259150	OtopLc	143.871	-3.34611	2.00753	-1.66678	0.0955574	1
	FBgn0265595	CG44422	46.7998	-4.68613	2.8117	-1.66665	0.0955838	1
	FBgn0031869	CG18304	312.692	-1.9991	1.20019	-1.66565	0.0957831	1
	FBgn0266705	asRNA:CR45195	157.756	-1.72918	1.03939	-1.66365	0.0961829	1
	FBgn0052369	CG32369	383.969	-2.02097	1.21503	-1.66331	0.0962502	1
	FBgn0039085	CG10170	69.1357	-3.368	2.02682	-1.66171	0.0965701	1
	FBgn0052571	TwdlX	260.215	-4.47251	2.69524	-1.65941	0.097033	1
	FBgn0051157	CG31157	20.6988	5.28231	3.18372	1.65916	0.0970833	1
	FBgn0037420	CG15597	23.7271	-6.212	3.74535	-1.65859	0.0971983	1
	FBgn0039089	beat-IV	23.7271	-6.212	3.74535	-1.65859	0.0971983	1
	FBgn0261258	rgn	471.381	-1.50803	0.910553	-1.65617	0.0976866	1
	FBgn0039896	yellow-h	109.145	-3.07157	1.85502	-1.65582	0.0977586	1
	FBgn0259145	CG42260	102.39	-2.59701	1.56973	-1.65443	0.0980405	1
	FBgn0035538	DopEcR	113.497	-3.21591	1.9448	-1.6536	0.0982095	1
	FBgn0030107	CG15370	19.7142	-5.39432	3.26266	-1.65335	0.098259	1
	FBgn0013347	TfIIA-S	2067.61	0.933832	0.564838	1.65327	0.0982751	1
	FBgn0040984	CG4440	7652.87	0.864021	0.522632	1.65321	0.0982876	1
[truncated: 16,852 more rows]

## Sheet: Supplementary Figure 6d
Supplementary Figure 6d. WTxD vs. D deseq2 Data
[truncated: 17,766 more rows]

[truncated: 8 more sheets: Supplementary Table 1, Supplementary Table 2, Supplementary Table 3, Supplementary Table 4, Supplementary Table 5, Supplementary Table 6, Supplementary Table 7, Supplementary Table 8]
